# Supplementary material for: Identification of diagnostic biomarkers and immune cell profiles associated with COPD integrated bioinformatics and machine learning
Source: J Cell Mol Med. 2024 Sep 30;28(18):e70107. doi: 10.1111/jcmm.70107 (PMC11440088; doi:10.1111/jcmm.70107)
Supplement: Supplementary file 2 — Appendix S2. [file JCMM-28-e70107-s010.xlsx]

## Sheet: Sheet1
Gene	log2FC	P-value
ABCE1	-0.0583	0.0194
ABI3BP	0.175	0.000172
ABL1	-0.0692	0.00229
ABL2	-0.137	0.0211
ABRA	-0.164	0.0139
ACAD11	0.0749	0.012
ACAT1	0.144	0.000229
ACSL1	-0.0846	0.0385
ACSM2B	0.0645	0.0285
ACTA1	-0.111	0.0471
ACTC1	-0.113	0.0278
ACTN1	-0.0578	0.041
ACTR8	0.0584	0.0268
ACVR1C	-0.102	0.0276
ACVR2B	0.101	0.00301
ADAD2	0.0551	0.0415
ADAMTS1	0.263	0.00387
ADAMTS2	0.0677	0.00574
ADAMTS7	-0.0727	0.0421
ADIPOQ	-0.0711	0.043
ADNP2	-0.0639	0.0449
ADRA1A	-0.0648	0.0394
ADRB1	0.0555	0.0312
AGBL4	0.164	0.0375
AGR2	-0.169	0.0224
AGXT2	0.063	0.0418
AHCYL1	-0.0612	0.00628
AHDC1	0.0719	0.0203
AHNAK	0.059	0.00975
AICDA	-0.0974	0.0453
AKAP12	-0.119	0.0311
AKR1C1	-0.103	0.0448
AKR1C2	-0.135	0.00469
ALAD	0.0886	0.00387
ALDH18A1	-0.059	0.0245
ALG2	-0.0581	0.0193
ALG5	-0.063	0.00778
ALKBH8	0.143	1.21e-05
ALS2CR16	0.064	0.022
ALS2CR8	0.0752	0.0205
AMAC1L2	0.1	0.000251
AMBP	-0.0708	0.0356
AMHR2	0.0949	0.00478
AMPD2	-0.0629	0.00838
ANK1	-0.0939	0.0492
ANK2	-0.102	0.00518
ANKHD1	-0.0631	0.00319
ANKK1	0.0508	0.0407
ANKRD13C	-0.0687	0.0202
ANKRD44	0.0662	0.0234
ANKRD53	0.0601	0.0293
ANKS1B	-0.0769	0.034
ANP32B	0.0946	0.00057
ANXA13	0.207	0.0163
APOB	-0.0866	0.043
APOBEC3A	-0.171	0.028
APOL2	0.0707	0.036
APOL3	0.105	0.000709
APOL4	0.095	0.0328
APOL5	0.284	0.00792
APOLD1	-0.203	0.028
APOOL	0.0659	0.00889
ARF3	-0.0506	0.00505
ARF4	-0.075	0.00991
ARFGEF2	-0.062	0.0331
ARHGAP17	0.142	4.31e-05
ARHGEF10	0.0581	0.0407
ARHGEF15	0.0983	0.0452
ARHGEF7	-0.0671	0.0176
ARID4A	0.0759	0.025
ARID5B	-0.0916	0.0178
ARIH1	-0.0795	0.00473
ARL3	0.0728	0.018
ARL4C	0.0638	0.0166
ARL5A	0.0552	0.0377
ARL6IP2	-0.0721	0.0483
ASB7	0.0848	0.001
ASB8	0.0575	0.00796
ASNS	-0.0611	0.0066
ATF5	-0.0789	0.00147
ATP10B	-0.115	0.0272
ATP11C	0.0911	0.0177
ATP13A3	-0.0699	0.00822
ATP1B3	-0.0744	0.0487
ATP1B4	0.0524	0.0028
ATP2A2	-0.0954	0.0263
ATP6AP2	-0.059	0.0389
ATP6V0E1	-0.0547	0.00659
ATP6V1E2	-0.0577	0.015
ATP6V1G1	-0.0566	0.00973
ATP8B4	-0.0874	0.0175
ATRX	-0.0561	0.0485
AVIL	0.0514	0.0377
B4GALT6	-0.0572	0.0253
BACE2	-0.0827	0.0451
BAG2	-0.0789	0.0157
BAG3	-0.0768	0.0426
BAGE2	0.0599	0.015
BAGE3	0.0613	0.00892
BAGE4	-0.0769	0.00818
BAGE5	0.0669	0.0073
BANP	0.178	0.00211
BAT4	0.0539	0.013
BBX	0.0535	0.00129
BCAN	0.123	0.00271
BCL6B	-0.073	0.0188
BDP1	0.164	1.67e-05
BHLHB2	-0.114	0.0243
BHMT2	-0.119	0.000456
BICD1	0.0951	0.000884
BICD2	0.062	0.00445
BIRC8	0.0593	0.0249
BMP10	0.0696	0.0267
BMPR1A	-0.0735	0.0381
BMPR2	0.127	0.011
BPIL1	-0.0753	0.0437
BPTF	0.0841	0.000877
BRD3	0.0669	0.0149
BRI3BP	0.0757	0.0175
BRMS1L	-0.0711	0.0161
BRP44L	-0.053	0.0174
BRUNOL6	0.113	0.00199
BRWD1	0.0545	0.038
BRWD3	0.0708	0.0211
BSDC1	0.121	0.000135
BTBD14A	-0.0544	0.0308
BTN1A1	-0.0615	0.0452
BTN3A2	0.143	0.00193
BTNL9	0.0644	0.0131
BZW1	-0.0727	0.012
BZW2	-0.0675	0.00644
C10orf118	0.0803	0.000761
C10orf18	0.0971	0.00513
C10orf49	-0.137	0.00728
C10orf71	-0.0823	0.0467
C10orf78	-0.679	0.00837
C10orf80	0.145	0.0438
C10orf84	-0.07	0.0495
C12orf26	0.0613	0.0338
C12orf29	-0.0847	0.00341
C12orf34	-0.114	0.0226
C12orf35	0.124	0.0012
C12orf55	0.178	0.0388
C12orf65	0.0789	0.0031
C13orf33	-0.223	0.0486
C14orf102	0.0676	0.0115
C14orf132	0.106	0.00619
C14orf44	0.0823	0.00119
C14orf45	0.19	0.00773
C16orf30	0.087	0.0459
C16orf52	0.119	0.00144
C17orf65	0.0726	0.0024
C18orf19	-0.0619	0.0183
C18orf58	0.108	0.0302
C18orf8	-0.0536	0.0171
C19orf2	-0.0521	0.0246
C19orf25	0.0755	0.0028
C1orf108	0.0846	0.00786
C1orf121	-0.101	0.0145
C1orf176	0.0964	0.00111
C1orf191	0.0781	0.00151
C1orf63	0.0814	0.00102
C1orf83	0.0884	0.00623
C1orf96	-0.0635	0.0374
C1QTNF9	-0.0844	0.0428
C1R	-0.077	0.0437
C20orf117	0.101	0.0093
C20orf135	0.0512	0.0335
C20orf191	0.0754	0.000468
C20orf24	-0.0602	0.0192
C20orf7	0.0583	0.0241
C20orf94	0.0709	0.0144
C21orf7	-0.0997	0.0126
C22orf30	0.0534	0.000647
C2orf25	-0.0592	0.0198
C2orf30	-0.0554	0.013
C2orf44	0.0546	0.0325
C3	-0.0893	0.00682
C3orf21	-0.0807	0.000965
C4B	-0.075	0.0203
C4orf30	0.0808	0.000173
C4orf33	-0.104	0.0021
C4orf34	0.0656	0.0321
C4orf7	-0.359	0.0277
C5orf22	-0.0518	0.0354
C5orf24	-0.0786	0.018
C5orf35	-0.0941	0.0091
C5orf36	0.0646	0.0363
C6orf106	0.115	0.00756
C6orf125	-0.0681	0.0237
C6orf163	0.0827	0.00211
C6orf176	-0.202	0.0111
C6orf204	0.0898	0.0101
C6orf57	0.0506	0.0301
C6orf65	-0.0722	0.0129
C6orf89	0.0914	0.000245
C7orf10	-0.124	0.0213
C7orf45	0.0643	0.000793
C7orf54	0.0767	0.00406
C8orf16	0.12	0.00506
C9orf167	0.0611	0.0288
C9orf43	0.0646	0.0352
C9orf44	0.0945	0.0454
C9orf72	-0.0852	0.031
CA12	0.0753	0.0349
CAB39L	0.0766	0.0335
CABLES2	-0.0527	0.000728
CABYR	-0.164	0.0256
CACNA1E	-0.0663	0.03
CADM1	0.0898	0.044
CADPS2	0.0656	0.018
CAMKK2	0.0592	0.046
CAMLG	-0.0832	0.00148
CAP1	-0.0526	0.00436
CAPN5	0.0513	0.0424
CARD8	0.121	0.0106
CASP6	0.0538	0.0245
CAT	0.0823	0.0171
CAV1	0.125	0.0322
CAV2	0.0994	0.0369
CBLN1	-0.113	0.043
CBLN4	-0.235	0.0201
CBR1	-0.0915	0.0359
CBR3	-0.0961	0.0252
CBX5	0.138	0.00348
CCBE1	0.0972	0.0281
CCDC131	0.122	0.000264
CCDC142	0.083	0.00165
CCDC144B	0.075	0.0389
CCDC15	0.0672	0.0237
CCDC3	-0.15	0.0301
CCDC35	0.0831	0.0398
CCDC41	0.0741	0.035
CCDC66	0.141	4e-07
CCDC68	0.0948	0.0488
CCDC69	0.0781	0.00491
CCDC71	0.0641	0.0245
CCDC72	0.0553	0.0343
CCDC75	0.0756	0.011
CCDC78	0.0661	0.00748
CCDC8	0.0501	0.0259
CCDC86	0.0694	0.00842
CCDC88A	0.0919	0.0219
CCL16	0.0604	0.00306
CCL2	-0.183	0.0221
CCL23	0.135	0.0164
CCNB1IP1	0.0531	0.0136
CCNH	-0.0654	0.00307
CCNYL1	-0.0736	0.019
CCPG1	-0.0676	0.0141
CCT6A	-0.0512	0.0467
CD14	-0.0801	0.0324
CD248	-0.0861	0.0107
CD28	-0.105	0.0391
CD63	-0.0633	0.025
CD82	0.088	0.00241
CD8B	-0.0867	0.0418
CDA	-0.131	0.0125
CDAN1	0.06	9.54e-05
CDC14A	0.0551	0.0179
CDC2L6	0.0568	0.000403
CDC37L1	-0.0634	0.0126
CDC42BPA	0.0791	0.0223
CDC42EP3	-0.0824	0.0127
CDC42SE1	-0.0588	0.0103
CDH24	0.0515	0.0033
CDK9	0.0684	0.000989
CDKAL1	0.0503	0.0081
CDKL1	0.123	1.7e-05
CDKL3	0.0608	0.0159
CDKN1A	-0.157	0.00306
CDKN2A	-0.0631	0.0133
CEACAM5	-0.205	0.00613
CEACAM6	-0.149	0.0315
CELSR3	-0.0516	0.0401
CEP290	0.0594	0.0115
CEP76	-0.0589	0.0382
CES2	0.0691	0.02
CFC1	0.198	0.0121
CFLAR	0.0813	0.000724
CH25H	-0.179	0.0154
CHD9	0.0983	0.000497
CHEK2	-0.0645	0.00337
CHL1	-0.139	0.0486
CHM	0.0937	0.000647
CHMP1B	-0.0813	0.0208
CHMP2B	-0.0587	0.0187
CHRND	0.0731	0.0422
CHST1	0.0805	0.0266
CHST12	0.0622	0.0103
CHTF18	0.0513	0.0401
CHURC1	0.0893	0.0302
CIDEA	-0.107	0.038
CLCN4	0.0808	0.0334
CLDN18	0.221	0.00151
CLEC14A	0.119	0.011
CLEC4D	-0.115	0.0493
CLPB	-0.0998	0.0162
CLUAP1	0.13	0.00648
CNN1	-0.066	0.0342
CNNM3	0.0728	0.00663
COBLL1	-0.0607	0.0464
COL2A1	-0.0753	0.009
COL4A4	0.145	0.00277
COL5A1	-0.0573	0.00975
COL8A2	-0.0967	0.0385
COL9A1	-0.0593	0.0347
COL9A2	0.0764	0.046
COPS4	-0.0553	0.0281
COPZ2	-0.0768	0.0163
CORO2A	0.0772	0.00213
CPM	0.144	0.00123
CPT1A	0.101	0.00849
CRABP2	-0.0746	0.0147
CREB1	0.0929	0.00098
CREB3L1	-0.0763	0.0303
CREM	-0.0988	0.0307
CRTAP	0.112	0.00284
CSDA	-0.0593	0.0356
CSH1	0.22	0.0344
CSNK1A1	0.0756	0.0299
CSNK1G1	0.0574	0.0213
CSPP1	0.148	1.73e-06
CTAGE5	0.0727	0.013
CTBP2	0.0599	0.00478
CTNNAL1	0.0813	0.0311
CTTNBP2NL	0.104	0.000308
CUGBP1	0.0586	0.000628
CUGBP2	-0.0708	0.0393
CXCL12	-0.0693	0.0328
CXCL13	-0.452	0.00892
CXorf15	0.0936	0.00761
CXXC5	0.0638	0.0203
CYB561	0.0913	0.00166
CYB561D1	0.0739	0.00332
CYP19A1	-0.114	0.00865
CYP1B1	-0.259	0.000576
CYP2A6	0.19	0.0483
CYP2A7	0.187	0.0442
CYSLTR1	-0.0568	0.0409
DACH1	0.141	0.0372
DAPK1	0.0755	0.0101
DBF4	-0.104	0.00249
DBF4B	0.136	8.8e-05
DBR1	0.058	0.0194
DBT	0.0838	3.13e-05
DCT	0.0735	0.0377
DCUN1D5	-0.0569	0.00372
DDO	0.0673	0.00179
DDX17	0.235	0.00285
DDX21	-0.0753	0.0255
DDX51	0.072	0.00404
DDX56	-0.0753	0.0255
DDX6	0.0646	0.00398
DENND2C	0.167	0.000536
DENND4C	0.172	5.63e-05
DERL1	-0.0562	0.0242
DGAT2	-0.0954	0.0187
DGCR8	0.0834	0.0011
DHRS7	-0.0671	0.0129
DHX57	0.0628	0.0247
DKFZP434B0335	0.0827	0.00612
DKFZp564N2472	0.0522	0.00463
DKFZP564O0523	0.0543	0.00685
DLC1	0.0925	0.0115
DLEU7	-0.069	0.0372
DLK1	0.069	0.0212
DNAH11	0.0991	0.0494
DNAH6	0.0713	0.0263
DNAJB14	0.0687	0.000926
DNAJB9	-0.062	0.0315
DNAJC3	0.0716	0.00603
DNASE1	0.131	0.00023
DNM1	-0.0508	0.0022
DPEP1	0.0846	0.00164
DPF1	-0.0881	0.0427
DPYS	-0.0858	0.0095
DSG3	-0.0922	0.0323
DSN1	0.0555	0.0198
DSTN	-0.108	0.00427
DTX1	0.0865	0.0301
DUSP3	-0.0607	0.0236
DUSP5	-0.182	0.001
DYNC1LI2	0.0657	0.00058
DYRK2	0.092	0.00394
EBF4	0.061	0.0138
EDG2	-0.0889	0.0156
EDG3	-0.0746	0.00262
EDG5	0.0819	0.0499
EDG8	0.134	0.0181
EDN1	0.185	0.0169
EEF2K	0.0601	0.0396
EFCAB3	-0.0682	0.0286
EFHD1	-0.13	0.0353
EFR3A	-0.0753	0.0134
EGFLAM	-0.117	0.00145
EID1	-0.0795	0.0146
EIF2AK2	0.0887	0.00034
EIF2AK3	-0.0617	0.0193
EIF2C2	-0.0979	0.00509
EIF2C3	-0.0745	0.00172
EIF2S2	-0.0708	0.00542
EIF3A	-0.0814	0.00227
EIF4B	0.0559	0.00835
ELAVL3	-0.0821	0.0176
ELOVL7	-0.0736	0.0247
ELP3	0.0635	0.00398
EMCN	0.125	0.0269
EMR1	0.092	0.0114
EMX1	0.074	0.0148
EMX2	-0.194	0.011
EN2	0.0813	0.0221
ENPP5	-0.0813	0.0432
ENTPD3	-0.0733	0.0368
EP300	0.0537	0.00731
EPB41L4A	0.0966	0.00101
EPB41L5	0.12	0.0095
EPC1	0.086	0.000374
EPHA10	0.0583	0.024
EPHB2	-0.0703	0.0412
EPS8	-0.0817	0.0118
ERC1	0.0934	0.00035
ERC2	-0.0759	0.0132
ERG	0.17	0.00113
ERH	-0.0555	0.0177
ERO1LB	-0.0979	0.0226
ESR1	-0.13	0.00969
ETS1	0.114	0.00196
ETV6	0.0555	0.0401
EVC	-0.0853	0.0127
EXOC8	-0.0585	0.0407
F11R	0.0733	0.0235
F13A1	-0.116	0.0299
F2R	0.134	0.00701
FAM107B	-0.0885	0.0131
FAM108A1	0.053	0.0241
FAM108B1	0.0759	0.000375
FAM114A1	-0.0559	0.0449
FAM115A	0.0695	0.00425
FAM120A	0.07	0.007
FAM122B	-0.0612	0.0219
FAM126B	0.0546	0.0144
FAM129A	-0.102	0.00276
FAM135A	0.0922	0.00222
FAM19A3	0.0821	0.0395
FAM44A	0.16	3.12e-06
FAM55C	0.112	0.0336
FAM55D	-0.0809	0.0153
FAM59B	-0.067	0.0394
FAM63B	0.0886	4.16e-05
FAM78A	0.0808	0.0499
FAM98A	-0.0707	0.0235
FASLG	0.134	0.039
FBXO11	-0.0636	0.00397
FBXO38	0.0723	0.0118
FCGBP	-0.162	0.0389
FCN1	-0.0849	0.0231
FER1L5	-0.0881	0.00323
FEZ2	-0.0531	0.0298
FGD3	0.0607	0.0477
FGD4	-0.0988	0.0289
FGF18	-0.0979	0.0454
FHL2	-0.162	0.0123
FIP1L1	0.0808	0.000905
FKBP3	-0.0725	0.00275
FKRP	0.0544	0.0251
FLI1	0.0751	0.0104
FLJ10154	0.0542	0.0341
FLJ12993	0.0874	0.0047
FLJ13231	0.0806	7.1e-05
FLJ13305	0.0888	0.0231
FLJ20160	0.165	8.91e-05
FLJ90650	-0.106	0.01
FOLR3	0.138	0.0409
FOSL2	-0.107	0.0364
FOXG1	-0.0991	0.0188
FOXP2	0.0506	0.0159
FOXRED2	-0.0574	0.0141
FRAS1	0.173	0.00285
FREQ	-0.0842	0.0438
FSCN2	0.0928	0.000662
FUBP3	-0.0572	0.0178
FUT5	-0.0583	0.0322
FUT8	-0.0739	0.0174
FUZ	0.0518	0.0202
FZD2	0.0625	0.0382
FZD9	-0.0743	0.0492
GABRA1	0.0601	0.041
GABRB3	-0.102	0.0246
GADD45B	-0.176	0.0444
GALM	0.0694	0.00209
GALNAC4S-6ST	-0.0636	0.0171
GALNT7	-0.117	0.00262
GAPDHS	-0.0523	0.0479
GAS2	-0.0998	0.015
GAST	0.131	0.000485
GATA3	0.0761	0.0425
GATA4	-0.169	0.00321
GATM	-0.0977	0.0245
GBAS	-0.0519	0.0492
GCNT3	-0.126	0.0422
GDAP1	-0.0653	0.0477
GDF3	-0.132	0.0416
GDNF	-0.0663	0.0146
GDPD1	-0.0825	0.0485
GDPD3	0.0563	0.0402
GFPT2	-0.148	0.0045
GFRA3	-0.0658	0.0273
GHRL	0.0739	0.0436
GIMAP1	0.0932	0.0124
GIMAP8	0.101	0.036
GIPC2	0.0891	0.0263
GJB2	0.0918	0.00947
GLIS3	0.0809	0.0131
GLRX3	0.131	0.000697
GLT8D3	0.1	0.000488
GLTP	0.0948	0.000955
GLYATL2	-0.186	0.0489
GNA14	0.0578	0.0284
GNAS	0.379	0.0298
GNB5	0.0662	0.016
GNG11	0.102	0.0379
GNL3L	0.06	0.0445
GOLGA2	0.0809	6.57e-06
GOLGA2L1	0.0816	0.0202
GOLGA3	-0.0765	0.0226
GOSR2	-0.0647	0.0011
GOT2	-0.0536	0.00221
GPC3	0.151	0.00535
GPR161	0.0912	0.0209
GPR68	0.0765	0.0374
GPR88	-0.068	0.0462
GPRIN2	0.138	0.037
GPT2	-0.128	0.0494
GRM8	0.23	0.000243
GSC2	-0.0788	0.0179
GTF2A1	0.108	0.00195
GTF2B	-0.0563	0.00506
GTF2H2	0.138	0.00605
GTF2H3	-0.0618	0.0408
GTPBP3	0.0513	0.00524
GUCA2A	0.0589	0.0113
GYPE	0.0811	0.00359
H2BFWT	0.0605	0.00513
H6PD	0.0903	0.0233
HAL	-0.107	0.0308
HAND2	-0.0545	0.0484
HAS1	-0.304	0.0434
hCG_20426	0.0556	0.00275
HD	0.0685	0.0168
HDAC7A	0.0771	0.00191
HDGFL1	-0.0679	0.0398
HDLBP	-0.0536	0.00305
HEBP2	-0.0617	0.0225
HERC4	0.0612	0.0309
HEY1	0.135	0.0383
HGD	-0.104	0.0284
HHLA2	0.163	0.012
HIF1A	-0.0872	0.0226
HIF3A	0.105	0.00778
HIP1	0.132	0.000139
HIP2	-0.0575	0.0408
HIPK2	0.118	0.00046
HIST1H1E	0.123	0.00177
HIST1H2AM	-0.157	0.0207
HIST1H2BG	-0.154	0.0186
HIST1H4B	0.0534	0.0353
HIST1H4C	0.0732	0.0351
HIST1H4E	0.0929	0.00977
HLA-DRB1	0.353	0.0317
HLA-DRB3	0.103	0.0445
HLTF	0.107	0.0181
HM13	0.173	0.0474
HMX1	-0.156	0.014
HNF4A	0.122	0.0129
HNRNPA2B1	-0.0707	0.0387
HNRPAB	-0.0527	0.00147
HOOK3	-0.0682	0.0308
HOXA10	-0.159	0.00288
HOXA2	0.0931	0.00286
HOXA5	0.113	0.027
HOXB4	0.0514	0.00593
HOXD10	0.0771	0.0134
HP1BP3	0.0902	0.0344
HPS1	0.0824	0.0244
HRASLS	-0.0855	0.0138
HSP90AA5P	0.0838	0.00921
HSPB1	-0.0602	0.0192
HSPB3	-0.136	0.0233
HSPB7	-0.108	0.00939
HTN3	0.052	0.0193
HTR5A	-0.0664	0.0487
HTR6	0.0652	0.00235
IARS	-0.0544	0.00577
IDH3A	-0.0738	0.0218
IER3	-0.165	0.0293
IFIT3	0.104	0.0193
IFITM1	-0.0816	0.0401
IFNA13	0.0777	0.047
IFNA16	-0.0942	0.0363
IFNA6	0.0909	0.035
IFNAR2	0.0824	0.0231
IFRD1	-0.0877	0.0168
IGF2BP2	0.0654	0.048
IGFBPL1	-0.0802	0.0291
IGHG3	-0.207	0.0471
IGHV3-30	-0.203	0.0143
IGHV3-48	-0.221	0.0243
IGLL1	-0.194	0.0293
IGLV@	-0.213	0.00851
IHH	0.149	0.0313
IL12A	0.163	0.027
IL13RA2	-0.155	0.0465
IL1F7	-0.143	0.00713
IL1R2	-0.131	0.0465
IL1RAP	-0.115	0.0435
IL2	-0.105	0.0437
IL20RB	-0.105	0.0253
IL27RA	0.0591	0.0258
IL6	-0.393	0.00914
IL7	0.0933	0.0132
IL7R	0.132	0.00259
IL8	-0.254	0.0401
ING4	0.0726	0.00296
INTS3	0.105	0.00162
IPMK	-0.086	0.0338
IPO7	-0.0806	0.0303
IPPK	-0.0501	0.00324
IQCC	0.0683	0.0421
IRAK1BP1	0.0766	0.000401
IRAK3	-0.0787	0.0355
IREB2	-0.0637	0.0418
IRF2	0.0585	0.0123
IRF4	-0.107	0.0292
IRX1	0.142	0.0338
IRX4	-0.11	0.0229
ISG20L1	-0.0802	0.0119
ISG20L2	0.0572	0.0152
ISY1	0.0965	0.000143
ITGA10	0.104	0.00285
ITGA9	-0.0732	0.0248
ITGAD	0.142	0.00522
ITIH5	0.0893	0.0264
ITM2A	0.124	0.00133
IVD	-0.132	0.0336
JAKMIP2	0.135	0.000747
JARID1A	0.0787	0.000238
JMJD2D	0.0564	0.0166
JMJD6	0.226	0.00107
JMY	-0.0738	0.00956
JPH3	-0.126	0.00767
KATNAL1	0.0834	0.000112
KCNA7	0.104	0.0301
KCNJ5	0.0809	0.0353
KCNK12	-0.0881	0.0433
KCNMA1	-0.132	0.0351
KCNN3	0.114	0.0103
KCNQ1OT1	0.0608	0.0184
KCNQ2	-0.0645	0.0069
KCNQ4	0.111	0.00766
KCTD20	0.088	0.000607
KDELC2	0.0647	0.0229
KDELR3	-0.129	0.00709
KIAA0232	-0.0512	0.0277
KIAA0319L	0.0568	0.0131
KIAA0492	0.0857	0.0188
KIAA0754	0.0757	0.0112
KIAA1009	0.0515	0.0435
KIAA1109	0.0976	7.19e-05
KIAA1199	-0.154	0.00692
KIAA1377	0.137	0.00927
KIAA1549	0.0958	0.039
KIAA1618	0.108	0.00571
KIAA1627	0.0552	0.000723
KIAA1731	0.104	0.0012
KIAA1841	0.104	0.0242
KIF1B	0.0973	0.00134
KIF27	0.0674	0.0375
KIRREL	0.0797	0.0125
KITLG	0.0726	0.00548
KLF1	0.0677	0.0221
KLF13	0.0955	0.00436
KLF17	0.0675	0.032
KLF2	-0.0819	0.0339
KLF4	-0.114	0.0231
KLF5	-0.0884	0.0427
KLHL9	-0.0547	0.0499
KLK14	0.136	0.0158
KPNA1	-0.0691	0.00129
KPNA2	-0.0635	0.0187
KRT6A	-0.205	0.0392
KRT6C	0.053	0.00229
KRT7	0.0884	0.00667
KTN1	0.051	0.0153
LAMB1	0.0896	0.0275
LAPTM4B	-0.0806	0.0477
LARP2	-0.0512	0.0145
LARP4	-0.0607	0.0361
LAS1L	0.0512	0.0145
LASS6	-0.0944	0.00571
LDHA	-0.0772	0.00963
LEF1	0.0677	0.0376
LEMD1	-0.117	0.0311
LEPR	0.146	0.00285
LFNG	0.0634	0.0485
LGI1	-0.232	0.00228
LIMS3	-0.105	0.0157
LIPH	0.145	0.00569
LL22NC03-75B3.6	-0.151	0.0148
LMCD1	0.102	0.0319
LMO7	0.165	0.00464
LNPEP	0.0933	0.000527
LOC124220	-0.317	0.0393
LOC153222	0.0728	0.0221
LOC153346	-0.0797	0.0356
LOC162073	0.0644	0.0146
LOC254057	0.0547	0.0209
LOC285908	0.0765	0.0003
LOC286052	0.0577	0.0195
LOC338328	0.162	0.000647
LOC440149	0.0755	0.000838
LOC652128	-0.225	0.00573
LOC90826	-0.0693	0.0097
LOC90834	0.0791	0.000112
LONP2	0.0708	0.00114
LOXL1	-0.0943	0.00565
LOXL3	-0.0568	0.0192
LPP	-0.0743	0.0335
LRRC37A	0.0913	0.0301
LRRC3B	0.0832	0.0291
LRRC58	0.0684	0.00373
LRRC59	-0.0687	0.00268
LRRFIP2	0.0511	0.00287
LRRK2	0.121	0.0479
LRRN2	-0.121	0.005
LSAMP	0.11	0.00218
LY6G6D	0.103	0.0125
LYRM2	0.0782	0.000645
LYSMD4	0.0861	0.0261
M6PRBP1	0.0663	0.0273
MALAT1	0.171	0.0338
MALAT2	0.0566	0.0295
MAN1A2	0.0889	0.0142
MAN1C1	-0.0638	0.00453
MAP2	0.123	0.00217
MAP2K1	-0.0539	0.0469
MAP2K7	-0.0752	0.012
MAP3K8	-0.109	0.0285
MAP3K9	0.0855	0.0396
MAP4K2	0.0567	0.0244
MAP4K5	0.0539	0.000985
MAPK6	-0.0682	0.0386
MAPKBP1	0.0729	0.00636
MAPRE1	-0.0563	0.00383
MARVELD2	0.121	0.00544
MAS1L	0.0654	0.0445
MAST2	0.0578	0.0243
MASTL	-0.0546	0.0223
MAT2A	-0.0567	0.0476
MBL1P1	0.0674	0.0111
MBNL3	0.0889	0.00529
MDM4	0.0935	0.000513
MED11	0.0504	0.016
MEF2A	0.0621	0.00802
MEGF11	0.157	0.0495
MGA	0.0708	0.000169
MGAM	0.0708	0.000169
MGAT4A	-0.0655	0.0495
MGC33846	0.0531	0.0201
MGEA5	0.0538	0.0123
MIB1	0.0681	0.0238
MIER1	-0.0683	0.00327
MIRN101-1	0.0906	0.00161
MLLT11	-0.102	0.0154
MLLT3	0.086	0.000602
MLZE	-0.0777	0.0243
MMP1	-0.233	0.00661
MMP24	0.0542	0.0491
MMP3	-0.141	0.0396
MMRN2	0.0648	0.00396
MN1	-0.122	0.0127
MORF4L2	-0.0861	0.00603
MOSPD1	-0.0665	0.0372
MPZL1	-0.103	0.000241
MR1	-0.0627	0.0241
MRAP	-0.146	0.0128
MRGPRX2	0.0537	0.0255
MRPL15	-0.0676	0.0102
MRPL20	-0.0594	0.000577
MRPL44	0.0656	0.012
MSC	-0.119	0.0164
MSTO1	0.0504	0.0266
MT1A	-0.214	0.0218
MT1H	-0.11	0.0234
MT1M	-0.138	0.0296
MT1X	-0.102	0.00635
MTDH	-0.0607	0.00699
MTHFD2	-0.0931	0.0142
MTIF3	0.0625	0.00284
MTMR8	0.051	0.0103
MTO1	0.0571	0.034
MUC5AC	-0.23	0.0444
MX1	-0.0771	0.033
MX2	-0.0909	0.0274
MXD1	-0.131	0.00604
MXD4	0.072	0.0197
MYBPH	-0.0659	0.0482
MYC	-0.198	0.00903
MYEOV2	0.126	0.00307
MYLIP	0.0602	0.00815
MYO1D	-0.0506	0.0229
MYOM2	0.125	0.0218
NAPG	-0.071	0.0371
NAT8L	-0.116	0.0234
NAV2	0.0854	0.0414
NDUFAF1	-0.0792	0.00894
NDUFC2	0.0755	0.0285
NDUFS1	0.129	0.000684
NEK1	0.0768	0.00822
NEK3	0.07	0.0219
NEUROG2	-0.081	0.0314
NFATC3	0.0993	0.0106
NFIX	0.112	0.0127
NFKBIB	0.14	0.00172
NFX1	0.0935	0.000102
NGFB	-0.107	0.00288
NIN	0.14	0.00743
NIPA2	-0.0652	0.0132
NIPBL	0.102	0.00094
NIT2	-0.0555	0.0359
NKIRAS1	-0.0527	0.0444
NKX3-1	-0.181	0.0079
NLGN4Y	-0.16	0.0298
NLK	0.0611	0.012
NLRP14	0.175	0.00851
NLRP3	-0.106	0.0243
NMS	0.0597	0.042
NMUR1	0.091	0.0186
NNMT	-0.18	0.00507
NOL14	0.0736	0.0157
NOL5A	0.0616	0.0132
NOL9	0.0846	0.000109
NOTCH1	0.0541	0.0316
NPHP3	0.0544	0.0299
NPR3	0.136	0.00859
NPTX1	-0.209	0.0046
NPY2R	-0.166	0.0206
NQO1	-0.135	0.0335
NR1H4	-0.107	0.0443
NR2E3	0.0701	0.0268
NR2F1	0.107	0.0105
NR4A2	-0.224	0.00519
NRG3	0.0749	0.0195
NRN1	0.066	0.0495
NRP1	0.164	0.00035
NT5DC1	-0.0531	0.0228
NTF5	0.108	0.0183
NTN1	0.0565	0.0405
NTN2L	-0.241	0.00411
NUDT4	-0.0792	0.0138
NUP98	-0.0733	0.00896
NUSAP1	0.0879	0.00648
OAT	-0.109	0.00429
OBSCN	0.0979	0.00713
OGG1	0.0531	0.0306
OPCML	-0.228	0.0168
OPTN	0.157	2.18e-05
OR2T6	0.0915	0.00339
OR4X2	0.0753	0.000116
ORAI2	0.0555	0.0331
ORC4L	0.0501	0.00303
ORMDL2	0.145	2.09e-05
OSBPL1A	-0.122	0.000202
OSM	-0.153	0.0467
OSR2	-0.135	0.0311
OVOL1	-0.123	0.0337
P2RX7	0.0862	0.0267
P2RY1	0.0813	0.0192
P2RY12	0.0619	0.034
P4HA1	0.0723	0.0103
PABPC3	-0.0771	0.00272
PACS1	0.0531	0.00593
PAFAH2	0.0603	0.046
PALM2-AKAP2	0.0846	0.0391
PANX1	-0.0668	0.0158
PAPOLG	0.0615	0.00377
PAPPA	-0.106	0.0121
PAQR8	0.069	0.0178
PBEF1	-0.202	0.0079
PCDH7	-0.103	0.0313
PCDHA10	0.0767	0.0251
PCDHA7	0.0788	0.0232
PCDHGA10	0.0936	0.00266
PCDHGA2	0.102	0.00202
PCGF3	0.0645	0.0411
PCGF5	-0.0567	0.0307
PCP4	-0.195	0.0299
PCSK1	0.0721	0.00787
PCSK6	-0.087	0.0497
PDCD7	0.0573	0.00416
PDE10A	0.0789	0.00493
PDE3B	0.0726	0.0125
PDE4C	0.113	0.0271
PDE6B	0.0855	0.00636
PDLIM5	0.0642	0.0332
PDLIM7	-0.0775	0.032
PDPR	0.09	0.0356
PEG3	0.112	0.00315
PELO	0.0717	0.00305
PERQ1	0.0747	0.00196
PEX26	0.0923	0.000117
PFDN2	-0.0562	0.00502
PFKFB1	-0.076	0.0289
PGBD4	0.0587	0.016
PGCP	-0.0514	0.0323
PHACTR4	0.0597	0.0129
PHF14	-0.0582	0.0458
PHGDH	-0.0742	0.042
PIK3R3	-0.0737	0.0425
PIM1	-0.0937	0.0368
PINX1	0.101	0.00523
PIP4K2A	0.108	0.0184
PJA2	-0.0727	0.0121
PKN2	0.0594	0.00282
PLA2G12A	0.0673	0.0244
PLA2G2A	-0.335	0.00978
PLAA	-0.0718	0.0209
PLAU	-0.114	0.0138
PLAUR	-0.114	0.024
PLCG1	0.0509	0.039
PLCXD2	0.102	0.0327
PLCXD3	0.0806	0.0201
PLEC1	0.0906	0.000561
PLEKHA3	-0.0733	0.00568
PLEKHA6	-0.0773	0.0267
PLEKHB2	0.159	5.37e-05
PLEKHG3	0.0972	0.0155
PLOD2	-0.0779	0.0323
PLSCR1	-0.0693	0.0386
PLUNC	-0.447	0.0454
PLXNA4	-0.131	0.000856
PLXNC1	0.067	0.0407
PMS2L3	0.0557	0.0278
PNPLA8	-0.0936	0.0049
POLH	0.113	0.00106
POLR3H	-0.0644	0.0268
POU2F1	0.0629	0.00612
POU5F1	0.0677	0.0187
POU6F1	0.0624	0.0495
PPARA	0.0534	0.019
PPFIA1	-0.0627	0.0428
PPFIA2	-0.122	0.00611
PPFIBP1	0.13	0.0143
PPIAL4	0.0651	0.0431
PPIC	-0.0786	0.0363
PPID	0.0774	0.000758
PPIF	-0.0781	0.0336
PPIL3	-0.0634	0.0354
PPM1B	-0.0708	0.00814
PPM1F	0.0775	0.0373
PPM1K	0.0561	0.0424
PPP1R3D	0.09	0.00374
PPP2R1B	0.0725	0.025
PPP3CA	0.0513	0.00359
PPP3R1	0.131	0.0216
PRAC	-0.0701	0.0359
PRDM1	-0.161	0.00436
PRDM5	0.109	0.00134
PRDX1	-0.0613	0.026
PRDX4	-0.0935	0.00596
PRKAB2	0.0986	5.87e-05
PRKAG2	-0.07	0.0123
PRRG4	0.0584	0.000232
PRRT1	0.0544	0.00286
PRRX1	-0.147	0.000408
PSAT1	-0.0611	0.00701
PSCD3	0.09	0.0281
PSD2	-0.0572	0.0361
PSIP1	0.0592	0.00476
PSMB1	-0.0594	0.0136
PSMB2	-0.0514	0.00654
PSMB5	-0.059	0.0203
PSMC2	-0.0587	0.0213
PSMD10	-0.0519	0.0327
PSMD11	-0.0525	0.0105
PSMD14	-0.0641	0.0286
PTCD2	0.0647	0.00402
PTCH1	0.136	0.00143
PTGFRN	-0.0875	0.0174
PTH2R	-0.0901	0.0397
PTHLH	-0.139	0.0353
PTPLB	0.0931	0.00803
PTPN1	0.0669	0.0419
PTPN2	-0.0856	0.0358
PTPRA	0.0747	0.0025
PTPRB	0.113	0.0435
PTPRD	0.075	0.0323
PTPRE	-0.134	0.00282
PTRF	0.118	0.0152
PTS	-0.0687	0.000879
PURB	-0.0616	0.00166
PWWP2B	0.0528	0.0335
PXMP4	0.147	0.00949
QPCT	-0.124	0.018
RAB1A	-0.0872	0.0342
RAB2A	-0.0768	0.000445
RAB3C	-0.0559	0.00193
RAB7A	0.0903	0.00569
RAB7L1	0.0666	0.0455
RABAC1	-0.0599	0.00505
RABEP1	0.113	0.0391
RABGAP1	0.0515	0.013
RAC1	-0.0548	0.0181
RAD1	0.0925	0.00348
RALA	0.0696	0.0364
RALB	0.0509	0.0247
RANBP9	0.0923	0.0171
RAP1A	-0.0504	0.0472
RASA2	0.0635	0.0269
RASA4	0.101	0.0197
RASD1	-0.188	0.0175
RASSF8	0.162	0.000645
RAX2	0.0651	0.00159
RBBP6	-0.079	0.0201
RBM42	0.22	8.38e-06
RBP4	-0.141	0.0447
RCAN1	-0.132	0.0303
RCBTB2	-0.0635	0.0449
RCP9	0.0774	0.000755
RDH10	-0.102	0.0169
RDX	0.17	0.000286
REG4	0.108	0.00165
RER1	-0.0601	0.00365
REXO2	-0.0943	0.000142
RFK	-0.067	0.0337
RFWD3	0.0715	0.01
RGMB	0.0513	0.0291
RGPD5	0.0611	0.0457
RGS2	-0.111	0.0481
RGS4	-0.147	0.0143
RGS9BP	0.161	0.011
RHBDF1	-0.053	0.0355
RHEB	-0.0711	0.00876
RHOBTB3	0.0772	0.0426
RHOG	0.0592	0.0404
RHOJ	0.109	0.021
RHOQ	0.113	0.00866
RHOU	-0.0701	0.0185
RINT1	-0.0588	0.0251
RIOK1	-0.068	0.00442
RIPK5	0.0953	0.000424
RIT2	0.0855	0.0226
RNF128	0.136	0.0351
RNF138	-0.0909	0.0241
RNF141	-0.0695	0.0363
RNPEP	-0.0602	0.00403
RNUXA	0.066	0.00702
ROCK2	0.0656	0.0103
RORA	0.0749	0.014
RP1-127L4.6	0.183	0.00044
RP11-218C14.6	0.0916	0.0166
RP13-122B23.3	0.0512	0.0203
RP13-36C9.1	0.115	0.00544
RP9	0.0676	0.000864
RPA4	0.0532	0.0278
RPAP2	0.0781	5.69e-05
RPP14	0.0603	0.00947
RPP30	0.0519	0.0496
RQCD1	-0.0651	0.0284
RRAGD	0.0867	0.015
RRAS2	0.0852	0.00669
RSRC1	0.102	0.000552
RTEL1	-0.0649	0.0343
RTN4	-0.0612	0.00423
RUNX1T1	0.128	0.00327
RWDD1	0.0901	0.000428
SAA1	-0.232	0.0206
SAA2	-0.276	0.0417
SAA3P	-0.0984	0.0186
SACS	0.0591	0.026
SALL1	-0.101	0.00448
SALL4	-0.0558	0.0465
SAMD3	0.105	0.0224
SAMD7	0.0529	0.0403
SAMD8	-0.0528	0.0141
SAMD9L	0.0804	0.0283
SAR1B	-0.0653	0.00981
SATB2	-0.0747	0.0016
SAV1	-0.08	0.00152
SBDS	-0.0594	0.0398
SCARB1	0.138	0.00147
SCARF1	0.0848	0.0237
SCGB1A1	0.231	0.0305
SCNN1G	0.0623	0.00647
SCP2	-0.0853	0.024
SCPEP1	-0.0815	0.0121
SCRN2	0.0537	0.0169
SEC23B	-0.0706	0.00238
SEC23IP	-0.0526	0.0312
SEC31A	-0.0663	0.000686
SEMA5A	0.141	0.0155
SEMA6A	0.116	0.0309
SEMA6D	0.0949	0.0409
SERBP1	-0.0749	0.00254
SERPINA12	-0.0582	0.0181
SERPINA3	-0.184	0.0121
SERPINA5	-0.114	0.00149
SERTAD3	-0.0796	0.0089
SESTD1	-0.0731	0.0138
SETD6	0.0646	0.0252
SETD7	-0.0646	0.00834
SFT2D2	-0.0558	0.0251
SGEF	0.123	0.0434
SH3PXD2A	0.0638	0.0151
SHC1	-0.052	0.0403
SIGLEC10	0.0932	0.0264
SKP2	0.0506	0.00979
SLC11A2	-0.0817	0.000606
SLC12A6	-0.0624	0.0123
SLC15A1	0.0926	0.0153
SLC16A1	-0.0881	0.00369
SLC16A5	0.0626	0.0277
SLC16A8	-0.113	0.00992
SLC16A9	-0.162	0.0247
SLC17A1	-0.115	0.0142
SLC25A36	0.0797	0.00184
SLC25A40	-0.0577	0.0313
SLC30A1	-0.068	0.028
SLC30A7	-0.0847	0.0312
SLC35A3	-0.0686	0.0367
SLC35D3	0.0782	0.000998
SLC38A1	0.0509	0.0256
SLC39A11	-0.0735	0.0135
SLC39A7	-0.0736	0.038
SLC40A1	0.156	0.0165
SLC41A2	-0.0756	0.0122
SLC43A1	0.0756	0.0135
SLC5A3	0.078	0.0291
SLC7A1	-0.0939	0.00346
SLC7A10	-0.147	0.006
SLC7A11	-0.135	0.0168
SLC7A2	-0.0822	0.048
SLC7A5	-0.108	0.0126
SLCO1B3	-0.115	0.0393
SLCO1C1	-0.0761	0.0338
SLFN13	0.111	0.0345
SLITRK6	0.176	0.0289
SLMAP	-0.073	0.0337
SLN	-0.231	0.0289
SMAD2	0.0936	9.07e-07
SMAD5	0.0524	0.00864
SMAD9	0.0903	0.0362
SMARCC2	0.0504	0.00697
SMCHD1	0.107	0.0011
SMEK3P	0.0712	0.0498
SMG1	0.103	0.000538
SMOC1	-0.161	0.0112
SMS	-0.0574	0.0338
SNAPIN	-0.0509	0.0341
SNORA67	-0.0584	0.0279
SNORA68	0.0929	0.0033
SNX13	-0.0541	0.0215
SORCS3	-0.104	0.0367
SOSTDC1	0.245	0.0221
SOX5	0.0743	0.00594
SPAG11B	0.0981	0.0033
SPAG4	-0.094	0.0467
SPATA13	0.13	1.25e-05
SPATS2	0.0737	0.00262
SPI1	0.0633	0.0316
SPINK1	-0.172	0.0462
SPOCK2	0.104	0.0452
SPSB1	-0.0903	0.0389
SPTBN1	0.0762	0.0426
SPTLC1	-0.0772	0.0287
SRA1	-0.0517	0.00411
SRGAP2	0.062	0.00969
SRP72	0.0511	0.0224
SRPK1	-0.0615	0.0197
SSR4	-0.0736	0.0268
SSTR1	0.139	0.0448
ST7L	-0.116	0.000384
ST8SIA2	-0.0625	0.0134
STAG2	0.063	0.0371
STAT2	0.0611	0.00553
STAT3	0.0694	0.0213
STAU2	-0.0532	0.0336
STEAP2	-0.097	0.0373
STIM2	0.055	0.0478
STK17B	-0.0914	0.0389
STON2	0.0782	0.0153
STOX2	0.0559	0.025
STRN3	-0.0892	0.00465
STT3B	0.102	9.63e-05
STX2	0.122	0.00177
STX3	0.116	0.00106
STYX	-0.0615	0.0328
SUCLA2	-0.0635	0.0091
SUMF2	0.0534	0.0338
SUV39H2	0.0615	0.00602
SUV420H1	0.0575	0.00239
SV2B	-0.121	0.00438
SYCP3	0.0998	0.003
SYDE2	0.0899	0.0469
SYNC1	0.0648	0.00868
SYNCRIP	-0.0542	0.0245
SYNGR1	-0.0942	0.000864
SYNGR3	-0.125	0.0257
SYNJ2BP	0.0882	0.00154
SYNPO2	-0.16	0.00416
SYT1	-0.109	0.0348
TAC1	-0.168	0.0145
TAF1	0.125	6.5e-06
TAF15	0.108	0.00024
TAF3	0.071	0.0113
TAOK1	0.0708	0.00977
TAP2	0.104	0.00709
TARS2	0.0757	0.000445
TAS2R4	0.0799	0.0114
TAS2R40	-0.068	0.0314
TBC1D23	0.0707	0.00526
TBL1X	-0.0585	0.0364
TBL1XR1	0.102	0.0178
TBRG1	0.0791	0.0179
TBX15	-0.156	0.029
TBX2	0.0862	0.0268
TBX21	0.115	0.0308
TCEAL1	-0.0659	0.02
TCF4	0.0675	0.0185
TCHH	-0.082	0.0365
TCL6	0.0874	0.00723
TCN1	-0.243	0.0294
TEAD3	-0.0511	0.0392
TEKT4	0.0623	0.00752
TESSP2	0.081	0.0355
TFPI	0.0969	0.0449
TGFBR1	-0.0515	0.0396
TGFBR3	0.0887	0.0326
TGM5	-0.167	0.00319
TGM6	0.0736	0.0455
THAP6	0.0891	0.033
THBD	-0.11	0.0316
THBS1	-0.224	0.000369
THBS2	-0.165	0.0364
THEG	0.0744	0.0372
THG1L	0.0699	0.0235
THSD1	0.101	0.0345
TIAM1	0.0541	0.00553
TIE1	0.0557	0.046
TIFA	-0.089	0.0361
TIMM23	-0.0684	0.00338
TLL1	0.124	0.00464
TM9SF2	-0.0578	0.0303
TMED10	-0.0685	0.0126
TMED10P	-0.0656	0.0148
TMED3	-0.0579	0.0381
TMEM117	-0.0595	0.0344
TMEM127	-0.0559	0.00165
TMEM135	-0.0532	0.043
TMEM136	0.0557	0.0108
TMEM140	0.0966	0.00415
TMEM14C	-0.0518	0.0199
TMEM154	-0.11	0.0284
TMEM165	-0.0592	0.0303
TMEM16C	-0.0994	0.011
TMEM16F	0.144	0.000552
TMEM170	0.069	0.00391
TMEM181	-0.0599	0.00108
TMEM182	-0.0652	0.0477
TMEM27	0.0947	0.0224
TMEM42	0.0508	0.00461
TMEM5	-0.0635	0.00332
TMEM58	0.0513	0.0158
TMEM85	-0.0715	0.0059
TMOD3	0.15	2.78e-05
TMOD4	0.0557	0.0234
TMPRSS3	0.107	0.0459
TMSL8	0.135	0.0366
TMTC2	0.0619	0.0372
TNC	-0.113	0.0384
TNFAIP3	-0.155	0.0226
TNFAIP6	-0.139	0.0167
TNFSF10	0.112	0.0371
TNMD	-0.123	0.0186
TNNT3	0.0788	0.028
TNRC6B	0.0616	0.00668
TP53INP2	-0.0674	0.0234
TPCN1	0.059	0.0224
TPPP2	0.0732	0.0168
TPT1	-0.078	0.00732
TRAM2	0.0617	0.0153
TRIB2	0.0637	0.0131
TRIM16	0.0627	0.0402
TRIM17	0.0531	0.0328
TRIM34	0.068	0.0034
TRIM5	0.097	0.00423
TRIM52	0.115	6.92e-05
TRIM56	0.0696	0.000275
TRIM7	-0.123	0.00846
TRPC4	-0.0813	0.0407
TRPM1	-0.124	0.0397
TRPM7	0.0785	0.0259
TRPM8	-0.104	0.0169
TSP50	0.0639	0.000673
TSPAN16	0.0524	0.0204
TSPAN3	-0.0989	0.0203
TSPAN31	0.0877	0.00448
TSR1	0.0633	0.00157
TTBK2	0.089	0.00254
TTC17	0.061	0.000148
TTYH1	-0.234	0.0403
TUBA1A	-0.0649	0.00583
TUBAL3	-0.0944	0.0223
TUBD1	0.0511	0.00217
TUSC5	-0.205	0.0123
TXNDC13	0.069	0.0367
TXNDC4	0.054	0.0403
TYW3	0.079	0.00167
UAP1	-0.0885	0.0152
UBAP2	-0.0594	0.00156
UBC	0.138	0.00147
UBE2F	-0.062	0.00626
UBE2J1	-0.0662	0.0253
UBE2NL	-0.0756	0.0379
UBE2O	0.0814	0.00199
UBE2R2	-0.0791	0.000499
UBE2T	-0.057	0.0357
UBFD1	0.111	0.0223
UBIAD1	-0.0522	0.0125
UBQLN1	-0.055	0.0297
UBR1	-0.099	0.000771
UCHL1	-0.126	0.0283
UCHL3	-0.0765	0.00493
UCN3	0.0714	0.045
UCP3	0.0749	0.0315
UGCGL1	-0.0562	0.0384
UNC13C	-0.104	0.0341
UNC5A	-0.0551	0.0317
UNKL	0.0918	0.00106
UPF1	0.0704	0.0422
UPP1	-0.101	0.045
UQCRFS1	-0.0547	0.00237
USP26	0.0686	0.00379
USP43	0.13	0.00914
UTP15	0.0667	6.95e-05
UXS1	0.0701	0.00293
VANGL1	-0.0553	0.0187
VDAC1	-0.0507	0.013
VEGFA	0.177	0.00707
VENTX	0.0967	0.0312
VEPH1	0.206	0.00632
VEZF1	0.0614	0.0192
VGLL2	0.0621	0.0124
VIL2	0.0956	0.0239
VKORC1	0.0663	0.000555
VTI1A	0.0824	0.000297
WBSCR18	0.0793	0.00217
WDFY3	0.0801	0.0125
WDR17	0.113	0.00145
WDR23	0.11	0.000204
WDR26	-0.0512	0.0318
WDR32	0.0517	0.0134
WDR73	0.0568	0.000124
WDR82	0.0984	4.2e-05
WDR92	0.0743	0.00604
WFDC8	-0.0505	0.0411
WIPI2	0.0769	0.00288
WISP1	-0.111	0.0435
WWC2	0.17	0.00717
XAF1	0.0915	0.0214
XBP1	-0.112	0.00198
XPNPEP3	0.052	0.0464
XPO7	0.0508	0.00313
YARS	-0.0557	0.0299
YEATS2	0.0535	0.000893
YLPM1	0.0905	0.00012
YPEL5	-0.0919	0.0015
YWHAH	-0.0817	0.0237
YWHAZ	-0.0705	0.0212
ZBTB20	0.064	0.0216
ZBTB3	0.0711	0.00307
ZBTB32	-0.105	0.0274
ZBTB37	0.113	0.000271
ZBTB43	0.0718	0.0137
ZC3H10	0.052	0.0319
ZCCHC7	0.0545	0.00378
ZCRB1	-0.0647	0.00448
ZDHHC12	0.0543	0.01
ZDHHC22	0.113	0.000506
ZEB2	0.0948	0.0143
ZFAND5	-0.0613	0.0278
ZFP36	-0.143	0.02
ZFP64	0.0617	0.00103
ZKSCAN1	0.105	4.64e-06
ZMAT1	0.0876	0.000238
ZMAT4	-0.104	0.00478
ZMYND8	0.081	0.0093
ZNF114	0.166	4.87e-05
ZNF136	0.0587	0.0157
ZNF14	0.0603	0.00426
ZNF169	0.081	0.00472
ZNF22	0.125	7.87e-05
ZNF224	0.0733	0.00934
ZNF234	0.0817	0.00297
ZNF248	0.0751	0.000359
ZNF253	0.0729	9.06e-05
ZNF257	0.139	0.00617
ZNF264	0.123	0.000329
ZNF28	0.0528	0.0029
ZNF287	0.0608	0.0158
ZNF292	0.13	0.00618
ZNF295	-0.0851	0.0306
ZNF326	0.078	0.00334
ZNF345	0.083	0.000401
ZNF346	0.0791	0.000734
ZNF366	0.0683	0.00818
ZNF37A	0.094	0.029
ZNF394	0.0508	0.00951
ZNF395	0.105	0.000491
ZNF397	0.0717	0.00604
ZNF398	0.0562	0.0218
ZNF407	0.0796	0.00315
ZNF420	0.0855	0.0244
ZNF426	0.0775	0.00254
ZNF428	0.0663	0.0428
ZNF439	0.0585	0.0107
ZNF440	0.092	0.00297
ZNF441	0.0562	0.0113
ZNF479	0.0705	0.00273
ZNF501	0.069	0.00838
ZNF514	0.0726	0.013
ZNF528	0.0835	0.0034
ZNF549	0.0888	0.000449
ZNF551	0.0924	0.000106
ZNF552	0.0697	0.029
ZNF566	0.101	0.000499
ZNF577	0.0745	0.0101
ZNF607	0.0771	0.0238
ZNF608	0.166	0.000517
ZNF611	0.113	0.0286
ZNF616	0.0627	0.0115
ZNF644	0.057	0.0231
ZNF652	0.11	0.00302
ZNF66	0.0641	0.011
ZNF660	0.148	5.87e-06
ZNF667	0.104	0.00115
ZNF669	0.0794	0.00166
ZNF673	0.0737	0.00129
ZNF681	0.2051	0.0316
ZNF703	-0.0741	0.0215
ZNF708	0.0648	0.0117
ZNF709	0.0812	0.000919
ZNF71	0.0574	0.0111
ZNF775	0.0613	0.0137
ZNF785	0.123	0.00291
ZNF791	0.0795	0.00253
ZNF800	0.0529	0.0105
ZNF91	0.0911	5.86e-05
ZNF93	0.0769	0.0148
ZRANB3	0.0929	0.0212
ZRSR2	0.0636	0.0269
