# Supplementary material for: Identification of diagnostic biomarkers and immune cell profiles associated with COPD integrated bioinformatics and machine learning
Source: J Cell Mol Med. 2024 Sep 30;28(18):e70107. doi: 10.1111/jcmm.70107 (PMC11440088; doi:10.1111/jcmm.70107)
Supplement: Supplementary file 3 — Appendix S3. [file JCMM-28-e70107-s003.xlsx]

## Sheet: Sheet1
Gene	log2FC	P-value
AADAT	1.02491	0.0212485
ABCA8	1.2832	0.0106084
ABCC3	1.12542	0.0309994
ABCF2	1.2676	0.0115884
ABHD17A	1.19182	0.0458414
ABHD6	1.10071	0.0110446
ABTB1	1.60552	0.0037474
ACAA2	1.16385	0.0220691
ACACB	1.05754	0.0425454
ACAD10	1.02119	0.0400606
ACADL	1.12598	0.0487839
ACAT1	1.08385	0.0156561
ACCS	1.48196	0.003228
ACE	1.19908	0.0199196
ACOT12	-1.22091	0.0105388
ACSF3	1.11841	0.0064385
ACSS1	1.1927	0.0417895
ACTN4	1.27089	0.0347609
ACVR2B	1.1745	0.0255465
ACYP1	1.13818	0.0212892
ADAM21	-1.13037	0.0260894
ADAMDEC1	-1.06466	0.0149551
ADAMTS13	1.59821	0.0019562
ADAMTS17	1.12962	0.0211112
ADAMTS7	1.50777	0.0028141
ADAMTS8	1.05703	0.0312837
ADAMTS9-AS2	1.24519	0.0175865
ADCK5	1.66254	0.0003033
ADCY1	1.21483	0.0180154
ADCYAP1	-1.40291	0.0487637
ADD3	1.09511	0.0305018
ADGRA3	1.11701	0.037682
ADGRG6	1.07609	0.0228608
ADM5	1.00961	0.0315843
ADORA3	-1.01998	0.0402895
ADRA1A	1.20552	0.03315
AES	1.16586	0.0189838
AFDN	1.18883	0.0123084
AFMID	1.20787	0.0126134
AGAP2-AS1	1.0053	0.0306238
AGBL2	1.04165	0.0421571
AGER	1.52313	0.0219585
AGPAT3	1.21062	0.0156851
AGTPBP1	1.23897	0.0055321
AHNAK	1.09809	0.0155017
AHSA2	1.05216	0.0126521
AK1	1.03852	0.0470941
AK7	1.30441	0.0281304
AKAP9	1.07183	0.015514
AKTIP	1.00023	0.0341549
ALDH16A1	1.25785	0.0104242
ALDH8A1	1.29072	0.0078432
ALG12	1.11323	0.0103346
ALKBH4	1.13077	0.0149467
ALLC	-1.01648	0.0435311
ALOX15	1.13554	0.0446984
ALS2CL	1.42702	0.0093641
ANAPC2	1.01824	0.0232282
ANAPC4	1.19192	0.0337606
ANGPTL1	1.15756	0.0218374
ANKFY1	1.20959	0.0046142
ANKH	1.05667	0.0242613
ANKRD11	1.06145	0.0372975
ANKRD23	1.19996	0.0420463
ANKRD29	1.38234	0.024442
ANKRD34A	1.11183	0.0056025
ANKRD34C	-1.15409	0.0132635
ANKRD9	-1.14745	0.0103135
ANKS3	1.3187	0.0053478
ANKS6	1.2056	0.019268
ANKZF1	1.10324	0.0253263
ANO1	1.22767	0.0367412
ANO2	1.13294	0.0157666
ANOS1	1.27536	0.0295779
AP1G2	1.27424	0.0090655
AP2A1	1.17256	0.0252836
APBB2	-1.17099	0.0180262
APC	1.16321	0.0207361
APEX2	1.03071	0.0289571
APOA1	-1.02098	0.0461953
APOBEC1	-1.13991	0.0239843
APOBR	1.29868	0.0129919
APOL4	1.03708	0.018668
AR	1.31574	0.0141509
ARFGEF3	1.19358	0.0444639
ARGLU1	1.00875	0.0459188
ARHGAP29	1.53117	0.0019495
ARHGAP4	1.07269	0.026037
ARHGEF10	1.08997	0.0395307
ARHGEF19	1.20869	0.0380658
ARHGEF26	1.12908	0.0303223
ARHGEF26-AS1	1.10735	0.0303283
ARMCX4	1.14592	0.0099491
ARNT	1.31191	0.0042314
ARPC4-TTLL3///TTLL3///ARPC4	1.23523	0.0038107
ARPP21	-1.17777	0.0411018
ARRB1	1.02517	0.0299508
ARRDC1	1.16258	0.0099701
ARRDC1-AS1	1.24209	0.0023981
ART1	-1.13605	0.012931
ASB11	1.23245	0.0235292
ASB4	-1.05769	0.014313
ASPA	1.5409	0.0086477
ATAD3B///ATAD3A	1.31683	0.018412
ATOH7	1.14024	0.0202965
ATP1A1-AS1	1.51367	0.0009978
ATP1A2	1.12605	0.0224932
ATP5S	1.1014	0.0346088
ATP6V0A2	1.23834	0.0041375
ATRIP///TREX1	1.31973	0.0064572
ATXN1	1.17543	0.0229883
ATXN3	1.26323	0.0109793
AVL9	1.03939	0.0084929
AVPR1A	-1.15743	0.0419271
B3GNTL1	1.13849	0.0483137
BAIAP2	1.45158	0.0061856
BAIAP2-AS1	1.15004	0.0455561
BAIAP2L1	1.36369	0.0179049
BBIP1	1.00068	0.0417831
BBS1	-1.07459	0.0327616
BBS4	1.02539	0.0354722
BCAP29	-1.04686	0.0301237
BCHE	1.10281	0.0348898
BCL6B	1.16856	0.0314118
BCR	1.04657	0.0363196
BDH2	1.20722	0.0360547
BDNF	1.05119	0.0365733
BFSP1	1.14047	0.0240325
BIVM	1.0907	0.0345669
BMP1	1.58829	0.0019914
BMP4	1.41145	0.0072068
BMS1P21///MBL1P	1.29831	0.0087716
BRD3	1.10209	0.0297149
BRF1	1.5465	0.0004708
BRF2	1.33597	0.0054255
BRWD1	1.06715	0.038824
BSDC1	1.13422	0.0382586
BTBD18	1.12731	0.0399176
BTBD8	1.10551	0.0250612
BTNL9	1.17685	0.0248215
C10orf126	-1.38603	0.0281616
C11orf58	-1.40189	0.0060343
C12orf49	1.30411	0.0123346
C12orf50	-1.00839	0.0281937
C14orf132	2.37655	0.0001035
C19orf33	1.02361	0.0479798
C1orf116	1.25777	0.02918
C1orf168	1.04088	0.0223135
C1orf228	1.51623	0.0097846
C1orf43	1.05175	0.0232316
C1QTNF2	1.21816	0.0304047
C2orf40	1.1643	0.0483568
C2orf74///KIAA1841	1.12977	0.0177353
C3orf18	1.21583	0.0177447
C4orf47	1.24938	0.0462433
C5orf63	1.60335	0.00129
C6orf163	1.1415	0.034086
C7orf26	1.09979	0.0401888
C8orf31	1.01071	0.0245146
C8orf34	1.35071	0.0118613
C8orf44-SGK3///C8orf44///SGK3	1.08352	0.0425499
C8orf82	1.04767	0.0417266
C9orf142	1.01236	0.018246
C9orf24	1.38635	0.0364362
C9orf84	-1.07876	0.0339857
CABLES1	1.23644	0.0348049
CACNA1D	1.05116	0.0094334
CACNA1E	-1.05322	0.009536
CACNA1H	1.06514	0.0145941
CACNA1I	1.05549	0.016225
CACNA2D2	1.41925	0.0241579
CADM1	1.18711	0.0164039
CADM3-AS1	1.5389	0.0019469
CALD1	1.00165	0.0391977
CAMK1D	1.29928	0.0113611
CAMK2G	1.37252	0.0096085
CAMSAP3	1.45701	0.0014271
CAPN10	1.48076	0.0066797
CAPN3	1.31103	0.0171472
CAPN6	1.05414	0.0331923
CAPS	1.28432	0.0342966
CARMN	1.43403	0.0152421
CARMN///MIR145	1.33872	0.0085613
CASC4	1.39625	0.0005507
CASKIN2	1.02451	0.0210204
CASP10	1.02947	0.0409166
CASZ1	1.05645	0.0412642
CBFA2T2	1.10793	0.0178019
CBX8	1.1335	0.0087578
CCDC102A	1.06019	0.0384325
CCDC114	1.05151	0.0493207
CCDC169	-1.34373	0.0075871
CCDC173	1.1392	0.0287122
CCDC180///LOC100499484-C9ORF174	1.73367	0.0008651
CCDC189	1.072	0.0323639
CCDC60	1.17545	0.0164803
CCDC61	1.48387	0.0016128
CCDC68	1.15594	0.0191191
CCDC74B///CCDC74A	1.56541	0.0106396
CCDC88C	1.25015	0.0067912
CCL15-CCL14///CCL14	1.4478	0.0195582
CCND1	1.15281	0.043169
CCNL2	1.10534	0.0247769
CD22	1.36776	0.0070602
CD2BP2	1.11465	0.0323164
CD36	1.32745	0.0125039
CD84	-1.17643	0.0164065
CDC14A	1.25898	0.0047117
CDC42BPA	1.46901	0.0039224
CDC42BPB	1.13505	0.0320979
CDC42EP2	1.68742	0.004342
CDH6	1.05367	0.0150411
CDK12	1.46515	0.0023218
CDKL1	1.49616	0.0062812
CDS2	1.04053	0.0365843
CEACAM1	1.03056	0.0304296
CEL	1.34015	0.0043612
CELF4	1.09748	0.0214578
CENPBD1P1	1.24681	0.0108141
CENPI	-1.03593	0.0465471
CENPO	1.33475	0.0088811
CENPV	1.18555	0.0234713
CEP85	1.2411	0.0056199
CERS4	1.54186	0.0022185
CETP	1.60811	0.0048711
CFAP43	1.40034	0.0387857
CFAP61	1.49232	0.0009786
CFAP69	-1.11356	0.0187785
CFAP70	1.55419	0.00412
CGGBP1	1.00782	0.0119692
CHAT	-1.49264	0.0032534
CHD9	1.31741	0.0493573
CHEK1	1.15944	0.0230403
CHKA	1.14001	0.0316958
CHPT1	1.08383	0.0094951
CHRNA1	-1.02143	0.0350509
CHST9	1.37568	0.0479651
CIB2	1.09268	0.0372702
CINP	1.15372	0.0280072
CIRBP	1.39114	0.0048125
CIZ1	1.24957	0.0110642
CLDN15	1.30934	0.0011736
CLDN18	1.20212	0.035988
CLDN3	1.14478	0.0308132
CLEC12B	-1.08677	0.0284475
CLEC14A	1.09958	0.0323897
CLSTN2	1.26231	0.0333473
COG2	1.12176	0.0058949
COL12A1	1.21292	0.0408137
COL14A1	-1.12867	0.0202021
COL4A2	1.13306	0.0348944
COL5A3	1.08227	0.0433518
COL6A2	1.09496	0.0485342
COLQ	1.24295	0.0144082
COPB1	1.06757	0.0165945
COPB2	1.05004	0.0189084
COPE	1.05793	0.0479072
COQ7	1.15917	0.0038483
COQ8B	1.1704	0.0294851
COQ9	1.0431	0.0078012
COX15	1.55792	0.0016187
COX19	1.16132	0.0085186
COX4I1	1.31851	0.0052473
CPLX1	1.29959	0.0144429
CPM	1.13997	0.0385752
CPT2	1.41283	0.0029092
CREBBP	1.0837	0.0214404
CREG2	-1.22334	0.0327555
CRIP1	1.17897	0.0446651
CRIP2	1.053	0.0289452
CRIPAK	1.25144	0.0413394
CRNDE	1.14111	0.0401871
CROCCP3	1.0313	0.0163181
CST3	1.14891	0.0477418
CTAGE5	1.05131	0.034309
CTB-12O2.1	-1.19651	0.0230279
CTD-3080P12.3	1.07199	0.0271404
CTDP1	1.09758	0.0396133
CTDSPL	1.09894	0.0442527
CTPS2	1.01885	0.0401055
CUEDC1	1.4727	0.0007834
CUL5	1.09887	0.0299665
CUL7	1.26547	0.0206276
CXorf56	1.21066	0.0180615
CXorf57	1.02016	0.027421
CXXC5	1.09153	0.0282794
CYLC1	1.15933	0.0159663
CYP1B1	-1.06041	0.0257286
CYP21A1P///CYP21A2	1.15583	0.0201583
CYP2F1	1.56329	0.0042909
CYP2J2	1.14699	0.0251515
CYP3A43	1.09853	0.0395973
CYP3A5	1.5945	0.0101159
CYP3A7-CYP3A51P	1.13263	0.0351371
CYP4B1	1.11652	0.0451213
CYP4F30P	-1.00856	0.0483429
CYYR1	1.00393	0.0343765
DAAM1	1.25808	0.0142571
DACH1	1.07613	0.0463136
DAPK2	1.10192	0.0201014
DARS-AS1	-1.17119	0.0173778
DBIL5P2	1.16278	0.0049998
DCAF1	1.01807	0.0185717
DCLRE1A	1.39451	0.0046825
DCUN1D1	1.0443	0.0344472
DCUN1D5	1.14286	0.0294586
DDI2///RSC1A1	1.03167	0.036328
DDX55	1.01458	0.0296906
DEF6	1.05897	0.0170004
DENND2A	1.16703	0.0166896
DEPDC1-AS1	-1.18407	0.0394611
DEPDC5	1.02716	0.0192095
DET1	1.34537	0.0050261
DGKE	1.01924	0.0307847
DHRS12	1.26332	0.0130553
DHX35	1.61897	0.0019233
DICER1	-1.27466	0.0047008
DIO3OS	1.24465	0.0132629
DIS3L2	1.01295	0.0493054
DISP1	1.08348	0.0087514
DLC1	-1.13708	0.0153593
DLEC1	1.66207	0.0115372
DLL1	1.00591	0.0399133
DLL3	1.13879	0.0256743
DLX6	-1.25061	0.0308643
DLX6-AS1	-1.01668	0.0364928
DMAP1	1.2275	0.0200391
DMRT1	1.30976	0.0057194
DMRT3	1.00503	0.0394212
DMWD	1.19927	0.0145447
DNAAF1	1.49824	0.0268908
DNAAF3	1.45564	0.0077066
DNAAF5	1.07244	0.0139575
DNAH1	1.08033	0.0296733
DNAI1	1.50685	0.0192932
DNALI1	1.16668	0.0345481
DNASE1	1.13612	0.0134476
DNM3	1.34897	0.0018011
DNM3OS	1.196	0.0169501
DNPEP	1.15273	0.0165742
DOK5	1.01908	0.0289428
DOK6	1.23626	0.0149212
DOPEY2	1.30487	0.0029582
DPF3	-1.21693	0.0066183
DPP6	1.29628	0.0180238
DPPA4	-1.14364	0.0410044
DPY19L2	1.21709	0.0300902
DRD2	1.24021	0.0122514
DST	1.25651	0.0213835
DTL	1.33943	0.0082809
DUOX1	1.1093	0.0121367
DUX4L24///DBET///LOC100291626///DUX4///LOC100288289///DUX4L2///DUX4L3///DUX4L5///DUX4L6///DUX4L7///LOC652301///DUX4L4///DUX4L8///DUX4L1	1.20921	0.002445
DXO	1.07953	0.0273831
DYM	1.85714	0.0003277
DYNC2LI1	1.46922	0.0067747
DYNLRB2	1.7144	0.0157147
EBF2	1.21745	0.0189472
ECHDC2	1.22203	0.0404697
ECSCR	1.08102	0.0272069
EDA	1.01499	0.0154081
EDNRB	1.02218	0.0365821
EFCAB12	1.31105	0.0380029
EFCAB6	1.01489	0.0052445
EFCC1	1.15216	0.0095984
EFHB	1.26789	0.0245831
EGFEM1P	1.91752	0.0003542
EGFL7	1.57247	0.0029564
EHBP1L1	1.56118	0.0062436
EHD1	1.47323	0.00249
EHMT2	1.0504	0.0241622
EIF2AK1	1.04221	0.0321938
EIF2AK3	-1.23697	0.019937
EIF2S2	1.42507	0.0097601
ELAC1	1.03827	0.0165219
ELAC2	1.15658	0.0187232
EMC3-AS1	1.04985	0.0080988
EML5	1.14532	0.0105229
EML6	1.03018	0.0180756
EMSY	1.02913	0.0216019
ENDOG	1.4259	0.0121186
ENGASE	1.06489	0.0081378
ENKD1	1.26002	0.0181726
ENO2	1.19057	0.0211848
EPB41	1.68546	0.0005472
EPCAM	1.34481	0.0459008
EPHA4	1.43071	0.0167656
EPOR	1.18639	0.0055695
EPS15L1	1.80544	8.83e-05
EPS8L1	1.2153	0.0301475
EPS8L2	1.23722	0.0233243
ERAP2	-1.3071	0.0258071
ERBB2	1.07765	0.049417
ERBB3	1.14062	0.0172786
ERN2	1.01739	0.0218299
ERVFRD-1	1.13872	0.0118768
ESR2	1.18599	0.012833
ESRP1	1.33667	0.0293575
ETV5	1.07805	0.0406888
EVPL	1.38727	0.0072966
EXOC3-AS1	1.09673	0.0233108
EXOC3L4	1.13145	0.0268324
EXOG	1.29836	0.0050294
EXOSC2	1.23303	0.0245404
EXOSC7///CLEC3B	1.08445	0.036246
EZH1	1.26972	0.0208506
FABP6	1.909	0.0040119
FAM124A	1.11655	0.0465924
FAM129B	1.10461	0.0188885
FAM13A-AS1	1.39447	0.0010673
FAM149A	1.0601	0.0347431
FAM155A-IT1	1.12949	0.0386354
FAM162B	1.00139	0.017964
FAM167B	1.02921	0.0209076
FAM173B	1.28347	0.0020368
FAM184A	1.26859	0.0199617
FAM189A2	1.34484	0.0292468
FAM196A	-1.40534	0.0225383
FAM212A	1.11485	0.0087915
FAM218A	1.3339	0.0196868
FAM229A	1.00896	0.0309628
FAM26F	1.04367	0.0224589
FAM3B	1.10207	0.0087838
FAM65A	1.26877	0.0133629
FAM83C	1.01215	0.0406845
FAM83G	1.17113	0.0067031
FAM86B3P	1.4148	0.013708
FANCC	1.32026	0.0032136
FANCF	1.22833	0.0289797
FARP1	1.13884	0.0335764
FASTK	1.40862	0.0049208
FAXDC2	1.15337	0.0446847
FBRS	1.2229	0.0237378
FBXL13	1.31583	0.0107485
FBXL15	1.38792	0.0190794
FBXL20	1.43495	0.0093728
FBXL8	1.18529	0.0237878
FBXO16///ZNF395	1.03696	0.0168353
FBXO17	1.37342	0.0028114
FBXO21	1.47168	0.003017
FBXO9	1.12106	0.0188515
FCAR	-1.29258	0.0340515
FCHSD1	1.09419	0.0266907
FGA	-1.48336	0.0079825
FGF5	-1.04108	0.0122254
FGFR3	1.19745	0.039136
FGG	-1.56012	0.0172958
FHL1	1.03973	0.0406908
FIGN	1.31913	0.0051288
FITM2	1.04351	0.0422331
FIZ1	1.01522	0.0315362
FKRP	1.16791	0.0115099
FLJ30901///SCUBE1	1.09955	0.0171383
FLJ34503	1.43964	0.0219616
FLNB	1.16344	0.0356738
FLT3LG	1.22464	0.007523
FLYWCH1	1.4857	0.0036624
FMNL3	1.06943	0.0067727
FMO3	1.03326	0.0487778
FOLH1B///FOLH1	1.05153	0.0234842
FOLR1	1.44773	0.0422912
FOXA2	1.5523	0.0058624
FOXD4	1.0513	0.0171484
FOXD4L1///FOXD4	1.06277	0.0163697
FOXJ1	1.68721	0.003652
FRG1HP	1.11589	0.021438
FRMD3	1.14857	0.0255126
FTX	1.26433	0.0059947
FZD2	1.15851	0.0141344
FZR1	1.12043	0.0183284
GABBR1	1.09366	0.0126064
GABRP	1.01064	0.0448532
GAD1	-1.2293	0.0148973
GAL3ST1	1.38419	0.0008274
GALE	1.05522	0.0095092
GALT	1.15236	0.0040164
GAS6	1.09103	0.0426961
GAST	-1.00429	0.019785
GATAD1	1.00019	0.0464092
GATAD2B	1.3716	0.0081341
GATSL2	1.09241	0.0161058
GCAT	1.12417	0.0169364
GDPD1	1.12888	0.0321481
GDPD5	1.04827	0.0087704
GEMIN4	1.19715	0.007078
GFER	1.11177	0.0073922
GFRA1	1.12844	0.0239262
GFRA2	1.07419	0.0076274
GIMAP1	1.03271	0.0355694
GIPR	1.23036	0.0085784
GLIDR	1.01975	0.0483845
GNAS	1.06132	0.0173004
GNG13	-1.13763	0.0122228
GOLGA2P5	1.04914	0.0358525
GOLGA8A	1.08333	0.0428023
GOLT1A	1.11345	0.0133462
GOPC	1.26761	0.0225969
GPATCH8	1.19807	0.0119521
GPC3	1.13596	0.043861
GPD1L	1.2716	0.0432655
GPER1	1.61673	0.0040717
GPR135	1.00817	0.0357502
GPR162	1.0685	0.0112123
GPR17	1.37004	0.0032969
GPX2	1.07955	0.0380033
GRHL3	-1.09431	0.0105811
GRIA2	-1.55296	0.0096377
GRIA3	1.3521	0.014422
GRIK2	-1.22923	0.0092693
GRK7	1.92257	0.0009945
GRM3	-1.08104	0.0442366
GRTP1	1.08459	0.0139166
GS1-124K5.11	1.41808	0.0018419
GS1-600G8.3	-1.22096	0.0018704
GSDMB	1.12225	0.0230534
GTF2H2B	1.0837	0.0107308
GTF2H2B///GTF2H2	1.12557	0.0301054
GUSBP9///GUSBP3	1.30105	0.0290623
GYPE	-1.418	0.0183493
H2AFJ	1.16681	0.0192514
HAGLR	1.27197	0.0282244
HARBI1	1.05628	0.0160532
HAX1	1.38244	0.0079884
HBS1L	1.00473	0.0251992
HCFC1R1	1.01367	0.0415848
HDAC10	1.53914	0.0005946
HEATR6	1.10682	0.0108218
HELQ	1.18989	0.0112292
HEMK1	1.00199	0.0322128
HERC2P7	1.286	0.0142206
HESX1	1.27813	0.0093762
HEY2	1.11356	0.012187
HHEX	1.24405	0.0080395
HIF3A	1.53359	0.0032468
HIP1R	1.10549	0.0189035
HIST1H2APS5	1.23185	0.0105801
HIVEP3	1.07594	0.0071209
HNRNPUL1	1.0939	0.0363686
HNRNPUL2-BSCL2///BSCL2	1.37788	0.0116014
HOXA5	1.21095	0.0204752
HP1BP3	1.22832	0.024471
HPGD	1.38886	0.0113027
HS3ST6	1.28659	0.0196312
HSPC081	1.20602	0.0050809
HSPC324	1.21781	0.0282494
HSPG2	1.11077	0.0356449
HTT	1.19286	0.0199509
HYAL1	1.27628	0.0265879
HYI	1.29494	0.0082482
IBA57-AS1	1.01382	0.0417091
ICMT	1.04118	0.0194875
IDNK	1.00175	0.0351886
IFNA16	-1.10879	0.025294
IFT122	1.33242	0.0226634
IFT172	1.02024	0.0300101
IFT27	1.05114	0.0211047
IFT74	1.10551	0.0454798
IGHD	1.03113	0.0423356
IGHG1	-1.34281	0.0065653
IGHM///IGHG1///IGHD	1.64613	0.0007858
IKBKB	1.03819	0.0452328
IL10RB-AS1	-1.08043	0.0277001
IL16	1.04587	0.0313151
IL17B	1.24834	0.0033218
IL2	-1.14443	0.0400253
IL36B	-1.23933	0.0056792
IL4	1.28373	0.0135142
IL5RA	1.3037	0.0064493
ING4	1.09995	0.0234547
INMT	1.30574	0.0119507
INPP5E	1.01438	0.0329775
INTS10	1.21342	0.0045617
INTS6-AS1	1.06446	0.0128105
IPP	1.13818	0.0222381
IQCH	1.024	0.0273801
IQCK	1.0447	0.0077359
IQGAP3	1.02351	0.0269354
IRAK2	1.20691	0.0390513
IRF2BP1	1.05169	0.019084
IRX2	1.62105	0.0062584
IRX3	1.15846	0.0266339
IRX5	1.2448	0.0097335
ITGA11	1.1179	0.0317024
ITGA3	1.29593	0.0051844
ITGB1BP2	1.55546	0.003777
ITGB4	1.07831	0.0044644
ITIH4	1.40906	0.0116618
ITPR3	1.10855	0.0269544
ITSN1	-1.12019	0.0100289
JADE2	1.41575	0.0297697
JMJD4	1.23033	0.0064547
JRK	1.40982	0.0040397
JUP	1.09472	0.0428424
KANK2	1.21659	0.0140422
KANK3	1.65772	0.0027105
KATNB1	1.09821	0.0311527
KCNC3	1.21482	0.0135239
KCNC4	1.0902	0.0188999
KCNH2	1.19158	0.0126581
KCNJ15	1.04588	0.0329568
KCNJ8	1.10939	0.0418121
KCNK1	1.01119	0.0287238
KCNN2	1.09982	0.0410862
KCNN3	1.7229	0.0278146
KCTD1	-1.08271	0.0389749
KCTD7///RABGEF1	1.00167	0.0246771
KDF1	1.18492	0.0166448
KDM3A	1.05667	0.0250363
KDM5A	1.24047	0.0074178
KDSR	1.25078	0.0386436
KHDC1	-1.22054	0.0131064
KHK	1.8146	0.000841
KIAA0754	1.28302	0.0065614
KIAA0895L	1.09229	0.0287382
KIAA1147	1.05744	0.0330883
KIAA1217	1.53731	0.0083203
KIAA1683	1.7014	0.0026006
KIAA1841	1.14315	0.0402248
KIF17	1.27571	0.0096637
KIF1C	1.17828	0.0053668
KIR2DS1	-1.15277	0.0108365
KIRREL3-AS2	-1.26286	0.0128731
KIT	1.04033	0.0305699
KITLG	1.42479	0.0383562
KIZ	1.124	0.0321337
KIZ-AS1	-1.12174	0.0291056
KLF14	-1.02936	0.0356328
KLHL10	1.06629	0.0424521
KLHL22	1.02202	0.026414
KLK9///KLK8	1.01247	0.0299299
KLKB1	1.25881	0.0127857
KMT2B	1.04549	0.0466148
KMT5C	1.03797	0.032449
KRI1	1.14937	0.0153315
KRR1	1.0252	0.0364079
KRT15	1.37828	0.0401416
KRT4	1.43531	0.0170763
KRT7	1.23049	0.0424658
KRT74	1.12782	0.0072385
KRT8P12	1.00316	0.0230737
KRTAP19-1	1.01993	0.0329467
L3MBTL4	1.00753	0.0494514
LAMA5	1.02368	0.0334919
LAMB2	1.24552	0.0285165
LAMP5	1.06662	0.0310825
LCAT	1.77606	0.0040463
LCMT1-AS2	-1.09124	0.0248587
LCMT2	1.3154	0.0024856
LDLRAD4	1.01079	0.0316447
LGALS3	1.01294	0.0479894
LGALS8	1.06099	0.0453184
LILRA1	1.36077	0.0031827
LILRA2	1.41741	0.0096711
LIMCH1	1.16629	0.029585
LIN28B	-1.24386	0.0046282
LINC00051	1.02581	0.0105611
LINC00261	1.2021	0.0358456
LINC00312	1.09077	0.0098147
LINC00314	-1.22254	0.0132778
LINC00662	1.23818	0.0128505
LINC00862	-1.3453	0.0069921
LINC00888	1.243	0.0054283
LINC00894	1.01346	0.0242037
LINC00899	1.17764	0.010555
LINC00921///ZNF263	1.00576	0.0272029
LINC00937	1.85298	0.0001165
LINC00969	1.61735	0.0029953
LINC01000	1.1162	0.0108451
LINC01088	1.3482	0.0200664
LINC01091	1.38588	0.009858
LINC01268	1.54006	0.006567
LINC01282	-1.42496	0.0036549
LINC01314	1.22274	0.0128143
LINC01354	1.23903	0.0113566
LINC01568	-1.06379	0.0311804
LINC01569	1.02169	0.0130584
LIPT1	1.01225	0.0422664
LMF1	-1.08535	0.0206338
LMOD3	1.10076	0.0359674
LOC100129603	-1.06018	0.027907
LOC100129620	-1.18077	0.0255948
LOC100129917	1.06523	0.0252577
LOC100133039	1.05889	0.0081207
LOC100272216	1.31138	0.0110309
LOC100287590	1.03693	0.0160572
LOC100288721	-1.08483	0.028228
LOC100288893	1.016	0.0209383
LOC100289495	-1.15196	0.0087327
LOC100294362	1.46819	0.0042467
LOC100505501	1.03771	0.0118037
LOC100506248///MIR1244-2///MIR1244-3///MIR1244-1///LOC728026///PTMA	1.28661	0.0179262
LOC100506411	1.21247	0.0397943
LOC100506476	1.11966	0.0498639
LOC100506538	1.00926	0.0455886
LOC100506558///MATN2	1.06681	0.0410244
LOC100506730	1.15307	0.0086561
LOC100506844	1.16693	0.0428254
LOC100506990	1.21896	0.0213448
LOC100507073	1.13798	0.0211867
LOC100507389	-1.47048	0.0013269
LOC100507424///ITFG2	1.22723	0.0203659
LOC100507520	1.77085	0.0002585
LOC100507547///PRRT1	1.45263	0.004113
LOC100507577///LONP2///SIAH1	1.09721	0.0338068
LOC100630923	1.12424	0.0103279
LOC100996583	1.28097	0.0011188
LOC100996693///SPEG	1.03148	0.0427695
LOC101060275///NPIPA5///NPIPB5///NPIPB11///LOC613037///NPIPB4///NPIPB3	1.38311	0.0286692
LOC101060521///POLR3E	1.00938	0.0232545
LOC101926959	1.72656	0.0078129
LOC101927060	1.21393	0.011959
LOC101927069	1.402	0.0087692
LOC101927138	1.01106	0.0323769
LOC101927151	1.07533	0.0428377
LOC101927266///IFT122	1.20247	0.0237773
LOC101927382///PAX8-AS1	1.31363	0.0045764
LOC101927446///GTPBP10	1.68642	0.0009334
LOC101927450	1.17021	0.0217057
LOC101927516	-1.0508	0.0178998
LOC101927841	1.11911	0.0374851
LOC101928076	1.39988	0.0107017
LOC101928231	-1.05754	0.0201299
LOC101928274///VSIG10	1.20605	0.0331161
LOC101928307	1.02621	0.020817
LOC101928333	-1.0663	0.0325895
LOC101928405	-1.1069	0.0183621
LOC101928700	1.15226	0.0318516
LOC101928877	1.0926	0.043998
LOC101928907	-1.21707	0.0180212
LOC101928910///FAM66C	1.12294	0.0154225
LOC101929036///PAH	-1.03249	0.0407479
LOC101929143	1.21873	0.0178193
LOC101929188	1.08157	0.0133929
LOC101929240///SNRNP200	1.038	0.0492012
LOC101929312	-1.62117	0.0051048
LOC101929488	1.0957	0.0334613
LOC101929518///LOC101927088///FLJ43315///LOC442028	1.03097	0.0390762
LOC101930075///NPIPA8///NPIPA7///NPIPA5///NPIPA2///NPIPA3///PKD1P1///NPIPA1	1.30398	0.0084861
LOC101930322///ABCC6	1.21793	0.017939
LOC101930404///SNORD116-28///SNORD115-26///SNORD115-13///SNORD115-7///SNORD116-22///SNORD116-4///PWARSN///SNORD107///SNRPN///IPW	1.42702	0.008113
LOC101930404///SNORD116-28///SNORD115-26///SNORD115-13///SNORD115-7///SNORD116-22///SNORD116-4///PWARSN///SNORD107///SNURF///SNRPN///IPW	1.10408	0.0211714
LOC101930476///LINC00476	1.10851	0.0185658
LOC101930578///MRPS31P5///THSD1	1.04047	0.0107339
LOC102723648	-1.3263	0.0490766
LOC102723709///LOC102723678	1.13031	0.0103594
LOC102723897///MIR6859-1///MIR6859-2///LOC101930154///LOC100288778///WASH1///WASH7P///WASH2P///WASH3P	1.28362	0.0113626
LOC102724250///LOC101930059///NBPF15///NBPF11///NBPF1	1.15026	0.0326565
LOC102724611	1.00247	0.0300043
LOC102724809	-1.06762	0.0140188
LOC102724851	1.01627	0.0036737
LOC102724993///LOC101930075///NPIPA8///NPIPA7///NPIPA5///NPIPA2///NPIPA3///PKD1P1///NPIPA1	1.36488	0.010166
LOC105369635	1.12105	0.0302244
LOC105373383	1.3481	0.0071124
LOC105375640	-1.61427	0.0028806
LOC105376944	-1.75814	0.001752
LOC105377143	-1.15344	0.036377
LOC105377832	1.30804	0.0085529
LOC105378130	1.09709	0.0271216
LOC105378311	1.42329	0.0112448
LOC143188///VTI1A	1.13097	0.0223845
LOC149351	-1.41905	0.0025445
LOC150051	-1.45089	0.0049841
LOC155060	1.24403	0.0038353
LOC158863	1.09339	0.0270651
LOC200772	1.20055	0.0189027
LOC202025	1.02182	0.0267186
LOC284926	1.15954	0.0392812
LOC286114	-1.16734	0.0208664
LOC286272	1.28813	0.0039586
LOC286437	1.12886	0.0151969
LOC389906	1.40459	0.0006491
LOC400541	-1.25583	0.0250337
LOC400590	1.74981	0.0019347
LOC400927-CSNK1E///CSNK1E	1.0067	0.0419848
LOC401052	1.02845	0.0352758
LOC401261	1.1469	0.0048483
LOC643923///ELMOD1	1.09821	0.0428231
LOC644172///MAPK8IP1	1.12885	0.0282505
LOC645513	1.01573	0.0346137
LOC646484	1.06147	0.015431
LOC646743///TISP43	-1.0635	0.0183837
LOC654342///LOC645166	1.49093	0.0020755
LOC692247	1.30817	0.0115309
LOC727820	1.14064	0.0460077
LOC728084	-1.03477	0.0430499
LOC728613///PDCD6	1.50063	0.0015461
LOC729307	-1.0297	0.0259928
LOC729732	1.12282	0.0088174
LOC90246	1.10776	0.0179014
LOXL4	-1.2773	0.0029866
LPAR3	1.02747	0.0414376
LPCAT4	1.2049	0.0131764
LPP	1.0746	0.0415528
LRCH4	1.02871	0.0119589
LRP1B	1.17439	0.0347491
LRP3	1.06984	0.045446
LRP5	1.13506	0.0168998
LRPAP1	1.07057	0.0276885
LRRC1	1.02691	0.0437095
LRRC3	1.04838	0.0313641
LRRC37A7P	-1.32225	0.0098818
LRRC46	1.18553	0.0346811
LRRC56	1.06692	0.0279529
LRRC71	1.38645	0.0183218
LRRC75A	1.33806	0.0155116
LRRN2	1.1404	0.018017
LRRN3	1.03298	0.0211522
LSAMP	1.0414	0.0428321
LTBP3	1.16554	0.0091846
LTBP4	1.31107	0.0043082
LTC4S	1.24206	0.0121287
LTK	1.56303	0.0044012
LUC7L3	1.27581	0.0079701
LUNAR1	1.10183	0.028431
LY6E	1.28972	0.0183062
LY9	1.03877	0.0303672
LYG2	1.12371	0.0222633
LYL1	1.27705	0.0104892
LYPD6	-1.40442	0.0027919
LZTFL1	1.13698	0.0436716
MACF1	1.07513	0.0071837
MAF	-1.22463	0.0222608
MAGEB4	-1.20057	0.0368218
MAGI1	-1.22658	0.0083722
MAGI2-IT1	1.16195	0.0346854
MAGI3	1.16292	0.0478592
MAGIX	1.76234	0.0004738
MAL2	1.23115	0.0399955
MAOA	1.0532	0.0463695
MAP2K5	1.22804	0.0048664
MAP3K12	1.17966	0.0040055
MAP4K1	1.40682	0.0240319
MAP4K2	1.26342	0.030648
MAP6	1.41968	0.0188803
MAPK11	1.13173	0.0016243
MAPKAPK5-AS1	1.06423	0.008524
MAPRE2	1.19312	0.0207965
MCM3AP	1.09366	0.0482377
MCOLN3	1.24492	0.018297
MCUR1	1.14736	0.0463004
MDM2	1.08161	0.0349746
MECP2	1.0136	0.0097451
MED1	1.04658	0.0344411
MED16	1.07447	0.0341581
MED26	1.10471	0.0377913
MED6	1.18048	0.0202572
MEGF11	1.16139	0.0318962
MEOX2	-1.22288	0.0339392
METAP1D	1.53794	0.0046148
METRN	1.15262	0.0087892
METTL14	1.13697	0.0159439
METTL15	1.0515	0.0200715
METTL17	1.21814	0.015731
METTL26	1.15046	0.0260758
METTL6	1.36078	0.0057177
MFSD10	1.28786	0.0083641
MFSD4A	1.3575	0.012566
MFSD4B	1.06765	0.0277149
MFSD9	1.09726	0.0080925
MGC12916	-1.16277	0.0080291
MGC40069	1.49108	0.0025133
MIA-RAB4B///RAB4B	1.06655	0.0389138
MIB2	1.13671	0.0439103
MICAL1	1.01612	0.0497024
MICAL3	1.30586	0.0114717
MICALL1	1.1538	0.0074582
MINOS1P1	1.30401	0.0114638
MIR10A	1.03107	0.0040537
MIR1178///CIT	1.87574	0.0004532
MIR133A1HG	1.25883	0.0047154
MIR15A///DLEU2	1.08609	0.0491338
MIR210HG	1.03418	0.0435768
MIR3934///UQCC2	1.04375	0.017634
MIR4300HG	1.03336	0.032842
MIR6773///ESRP2	1.15269	0.0134213
MIR6840///STAG3L5P-PVRIG2P-PILRB///PILRB	1.38958	0.0033028
MIR6849///MIR1234///MIR939///CPSF1	1.26009	0.0254727
MIR6859-1///MIR6859-2///LOC101930154///LOC100288778///WASH1///WASH7P///WASH2P///WASH3P	1.25831	0.0290358
MIR6872///SEMA3B	1.3074	0.0099935
MIRLET7BHG	1.12587	0.0029161
MITF	-1.44321	0.0063094
MKNK2	1.32285	0.0318788
MLYCD	1.36104	0.0057236
MMP15	1.49648	0.0082092
MMP24	1.41552	0.0034574
MMP24-AS1	1.24897	0.0150592
MMP28	1.04523	0.0316901
MORC2	1.55184	0.0002382
MPPE1	1.03413	0.0094725
MROH1	1.39443	0.0024672
MROH8	1.08525	0.047282
MRPL4	1.41071	0.005508
MRPL42	1.1199	0.0316706
MRPL43	1.09271	0.0309613
MRPS26	1.05641	0.0387336
MRPS34	1.05257	0.02744
MRS2	-1.2963	0.0139135
MS4A14	1.04906	0.0408525
MSLN	1.27875	0.0328093
MSS51	1.11096	0.0120637
MTBP	-1.1162	0.0270649
MTERF2	1.09364	0.0361508
MTG2	1.2323	0.0188533
MTHFD1L	-1.27462	0.0119387
MTMR1	1.13095	0.0201112
MTMR9LP	1.9583	0.0007586
MTURN	1.19911	0.0398953
MUC20	1.25207	0.0060823
MUC6	1.08763	0.035386
MUM1	1.01227	0.0181513
MVB12B	1.28464	0.0047062
MVK	1.18785	0.0043128
MYBBP1A	1.00423	0.036355
MYEF2	1.02135	0.0123061
MYH3	1.05948	0.0412599
MYLIP	1.09302	0.0468168
MYO10	1.04693	0.0451889
MYO15B	1.17089	0.0160773
MZF1	1.14794	0.0143182
N4BP2	1.25215	0.034621
NAA15	1.126	0.0182684
NAA16	1.03028	0.0487782
NAA30	-1.85909	0.0004726
NAA35	1.0662	0.0448538
NAALADL1	1.04165	0.0236417
NAIF1	1.54874	0.0027004
NAPRT	1.3842	0.011759
NARF	1.11577	0.002902
NAT6	1.21909	0.0034472
NBEAP1	-1.20812	0.0257079
NCKAP5L	1.24202	0.006775
NCOA3	1.00665	0.046812
NCR3	1.12053	0.0141322
NDOR1	1.04179	0.0283286
NDUFB2-AS1	1.32891	0.0045137
NDUFS4	1.01181	0.0331233
NEDD4L	1.01178	0.0407766
NEK3	1.12551	0.0361952
NFAT5	1.16838	0.0213877
NFIB	1.41237	0.0069283
NFIX	1.10409	0.0264903
NIPAL3	1.06383	0.0445071
NKAPL	1.18215	0.020502
NKTR	1.01037	0.0156222
NKX2-1	1.46613	0.0133679
NLRP1	1.02433	0.043876
NLRP6	-1.08543	0.0368308
NME3	1.05947	0.0181799
NOC2L	1.27881	0.0130474
NOL3	1.31331	0.005274
NOS1	1.13853	0.014098
NPDC1	1.16774	0.0285748
NPFF	1.26609	0.0146336
NPIPA1	1.26506	0.0211104
NPRL2	1.26631	0.0097942
NPTXR	1.06977	0.0369529
NQO2	1.08612	0.0366038
NR2F2	1.20588	0.0100679
NR2F2-AS1	1.36553	0.0012496
NR2F6	1.29062	0.010844
NR4A3	-1.31023	0.038356
NRCAM	1.04056	0.0186516
NRG1	1.17713	0.0351323
NRSN2	1.12791	0.0324475
NSFL1C	1.03121	0.0240036
NSMCE4A	1.09429	0.02361
NSUN5	1.06606	0.0134072
NSUN5P1	1.3413	0.0025465
NSUN5P2///NSUN5P1	1.38648	0.0050382
NSUN6	1.20087	0.0237465
NT5E	1.21957	0.0262459
NTN3	-1.03594	0.0370045
NTPCR	1.07962	0.0412999
NUAK1	1.32273	0.0358476
NUB1	1.04812	0.0382005
NUDT3	1.11423	0.0496978
NUMA1	1.20014	0.0303157
NUP62CL	-1.36697	0.0147612
NUP88	1.31939	0.0169112
NVL	1.33818	0.0136425
NXF3	1.02547	0.0444144
OBSL1	1.2252	0.005812
OCLN	1.29743	0.0446725
OFCC1	-1.33292	0.0062653
OGFOD2	1.14664	0.0027248
ONECUT1	1.12444	0.0273235
OR51E2	-1.05717	0.0432157
OR52A1	-1.13543	0.0171785
ORC2	1.22441	0.0227642
OSBPL1A	-1.02429	0.016886
OSBPL6	1.14172	0.0087643
OTUD4	1.09887	0.0471223
OVOL2	1.24823	0.005817
OXLD1	1.11127	0.0345531
P2RY1	1.03923	0.0235823
PABPC1L	1.29123	0.0134246
PACS2	1.09946	0.0332531
PAGR1	1.22947	0.0219634
PANK2	1.10593	0.0234562
PAOX	1.18476	0.0060765
PAQR4	1.00782	0.0221004
PARP10	1.0793	0.0289127
PARP2	1.04929	0.0494317
PARP6	1.03004	0.043043
PATJ	1.00276	0.0294941
PCDH10	-1.12623	0.0104657
PCDH17	1.07731	0.0312114
PCDHA1///PCDHA2///PCDHA3///PCDHA4///PCDHA5///PCDHA6///PCDHA7///PCDHA8///PCDHA10///PCDHA11///PCDHA12///PCDHA13///PCDHAC1///PCDHAC2///PCDHA9	1.3092	0.0038123
PCDHGA3///PCDHGA5///PCDHGA6///PCDHGA10///PCDHGA11///PCDHGA12///PCDHGC3	1.29319	0.0216158
PCGF1	1.11473	0.0149003
PCMTD2	1.05459	0.0228169
PCNP	1.07329	0.0321812
PCP4	-1.53494	0.0016627
PDCD6	1.07793	0.0034378
PDE1C	1.09843	0.0268543
PDE6A	1.3458	0.0078934
PDE9A	1.50499	0.0037161
PDK4	1.07653	0.0312282
PDZD2	1.28145	0.0267076
PDZRN3	1.54654	0.008857
PECAM1	1.07687	0.0214578
PEG10	1.06551	0.0403104
PER4	-1.02821	0.0226509
PEX10	1.27799	0.0149735
PEX11A	1.39688	0.0124474
PEX26	1.32703	0.0128685
PGM5	1.17197	0.0285246
PHEX	1.28315	0.0438876
PHIP	1.03304	0.0395045
PHKG1	1.16267	0.0062091
PIEZO1	1.10045	0.0145479
PIN1	1.13859	0.0392347
PITPNM1	1.21349	0.011044
PKD1P1	1.18511	0.0036611
PKDCC	1.02214	0.0271962
PKI55	1.03922	0.0184021
PKIA	1.17123	0.0229856
PKLR	-1.09376	0.0040568
PKN3	1.09581	0.0169915
PKP3	1.04499	0.0263728
PLA2G1B	1.01646	0.0223136
PLAC9	1.27667	0.0136098
PLCG2	1.04024	0.0120427
PLCL2	-1.16594	0.0056129
PLEC	1.33908	0.005594
PLEKHH2	1.31216	0.007503
PLEKHH3	1.21427	0.0041262
PLPP7	1.07991	0.0346474
PLVAP	1.17691	0.0252024
PLXNA1	1.16527	0.0323709
PLXNA4	1.07237	0.0331469
PLXNB1	1.74244	0.0051018
PML	1.40946	0.0029287
PMM1	1.09246	0.0410465
PMS2P2	1.56638	0.0042902
PNISR	1.10653	0.0164643
PNPLA2	1.19215	0.0152167
PNPLA4	1.13777	0.0209799
PNPLA7	1.03415	0.0148903
POLG	1.18019	0.0019217
POLI	1.24362	0.0251432
POSTN	1.58478	0.0245996
POU2F1	1.10906	0.025156
PP12719	1.09155	0.0374545
PPFIBP1	1.21091	0.023031
PPIL2	1.22907	0.0143605
PPM1F	1.17667	0.0178721
PPP1R12B	1.39459	0.0221065
PPP1R14B	1.08058	0.0302473
PPP1R14C	1.31426	0.0108279
PPP1R3C	1.33116	0.0115062
PPP1R3E	1.21398	0.017196
PPP2R2D	1.35287	0.0126774
PPP2R3B	1.42105	0.0159183
PPP4R1L	1.24947	0.0226751
PPP5D1	1.06859	0.0127362
PPT2-EGFL8///EGFL8///PPT2	1.08522	0.0102239
PQLC2	1.02223	0.0388254
PRDM6	1.18131	0.0444709
PRICKLE1	1.28883	0.0253525
PRICKLE2	1.07248	0.0200334
PRKCD	1.0666	0.0290853
PRKCSH	1.15422	0.0180141
PRLR	1.01466	0.0474362
PRMT7	1.38572	0.0143453
PRO2949	1.46213	0.0015639
PROM2	1.70431	0.0004298
PROX1-AS1	1.10424	0.0300289
PRPF40B	1.10742	0.0284618
PRPSAP1	1.61799	0.0015919
PRR12	1.19076	0.0090372
PRR14	1.18056	0.0174224
PRR18	1.4975	0.0049134
PRR5	1.13988	0.0149394
PRR5-ARHGAP8///ARHGAP8	1.10703	0.0428525
PRRC2B	1.1274	0.0253681
PRSS12	1.04962	0.036634
PRTN3	-1.1308	0.0106565
PTCD2	1.5528	0.0030234
PTCD3	1.00592	0.0326093
PTER	1.10916	0.0421489
PTK2	1.11495	0.0035411
PTK6	1.23516	0.0041145
PTPRB	1.11174	0.0062884
PTPRF	1.06312	0.0433798
PTPRO	-1.28677	0.0094592
PWAR6	1.088	0.0396042
PXMP4	1.12164	0.0487655
PYDC1	1.15772	0.0143529
PYGB	1.85979	0.00212
RAB25	1.17802	0.0455602
RAB30	1.0076	0.0470084
RAB40B	1.18886	0.011502
RABEP2	1.37696	0.0040352
RABGAP1	1.00615	0.0119026
RABGEF1	1.08503	0.0318689
RADIL	1.11554	0.0193625
RAMP2	1.18843	0.0221077
RAMP3	1.4193	0.0368165
RAP1GAP2	1.03299	0.0248447
RARA	-1.28667	0.0134622
RASAL1	1.08788	0.0199496
RASL11B	1.059	0.0111262
RASSF1-AS1	1.20955	0.0055295
RAVER1	1.10386	0.0297971
RBCK1	1.17429	0.0230174
RBFOX2	1.00372	0.0470734
RBM10	1.33867	0.0096906
RBM25	1.043	0.0426791
RBM26	1.15765	0.0323585
RBM3	1.1539	0.0211937
RBM33	1.07408	0.0403699
RBP2	1.08399	0.0270455
RCE1	1.117	0.0168691
RCOR3	1.12578	0.0458656
RDH5	1.31415	0.0049398
RDX	1.35242	0.0121536
REPS1	1.22862	0.0194896
REXO2	1.06192	0.0310248
RGS14	1.16785	0.0176033
RGS20	1.09877	0.0265415
RHOBTB2	1.33135	0.0141367
RHOD	1.10188	0.0351013
RMST	1.7044	0.004025
RNASEK-C17orf49///C17orf49	1.08108	0.0327565
RND2	1.01321	0.035381
RNF112	1.05449	0.0217478
RNF126	1.00899	0.0470132
RNF141	1.698	0.0008263
RNF144B	1.12484	0.0114256
RNF150	1.08833	0.0099476
RNF217-AS1	1.14025	0.0132754
RNF31///IRF9	1.1272	0.0053932
RNPC3	1.02183	0.0150004
ROPN1L	1.11741	0.0184392
RP9P	1.09359	0.0485825
RP9P///RP9	1.01177	0.0246936
RPAIN	1.17622	0.0136792
RPAP2	1.00946	0.028551
RPL23AP32	1.19454	0.0288479
RPP14	1.21968	0.0098215
RPP25	1.25238	0.0088141
RPRML	-1.00264	0.02889
RRP7BP///RRP7A	1.0726	0.0316973
RRP9	1.43917	0.0033345
RSBN1	1.05893	0.0076061
RSBN1L	1.10806	0.0320758
RTCA	1.08172	0.0140763
RTEL1-TNFRSF6B///RTEL1	1.78152	0.001344
RTKN	1.14087	0.0052153
RTKN2	1.33624	0.0360945
RUFY3	1.02816	0.0302492
RUNDC1	1.25378	0.0103972
RUNX1T1	2.26468	1.8e-05
RUSC1-AS1	1.33825	0.0034042
RUSC2	1.28875	0.0061035
RXFP1	1.21892	0.0198649
SAC3D1	1.36866	0.0043705
SALL1	-1.27518	0.0412876
SAMD11	1.03605	0.0116714
SAP30L	1.10059	0.0204956
SBF2	1.23337	0.0273619
SBF2-AS1	1.05295	0.0322975
SBK1	1.19641	0.0133285
SCAMP1-AS1	1.31014	0.0198108
SCGB1C2///SCGB1C1	-1.01686	0.0242027
SCIN	1.06762	0.0308562
SCN4B	1.26976	0.0198595
SCN8A	1.14713	0.008725
SCNN1A	1.24856	0.0024642
SCYL3	1.10416	0.0111711
SDC1	1.05587	0.0344131
SDC3	1.14133	0.0131556
SDHAP3///RGS8	1.46152	0.0008781
SDHC	1.18036	0.0058298
SEC14L1P1	1.12827	0.011181
SEC14L4	1.1774	0.0122446
SEC16B	1.04866	0.0072028
SEC31B	1.03085	0.0384644
SELENBP1	1.30504	0.0482505
SELO	1.22504	0.0125578
SEMA3F	1.16548	0.0058034
SEMA6A	1.11985	0.026787
SEMA6D	1.33211	0.0021527
SEPT5-GP1BB///SEPT5///GP1BB	1.08594	0.0272292
SERF1B///SERF1A	1.09838	0.0413567
SERP2	1.11957	0.0362504
SESN1	1.07971	0.0471554
SETD2	1.0191	0.0365387
SETD4	1.01366	0.0085334
SETD6	1.20871	0.0130993
SF3B1	1.0049	0.0355391
SFRP5	1.39551	0.0069474
SFTA2	1.24831	0.0219562
SFTA3	1.50381	0.037561
SFTPC	1.17491	0.0394357
SFTPD	1.14636	0.0388318
SGCD	1.01924	0.0497169
SGCE	1.34161	0.0432049
SGK223	1.11462	0.0169437
SGSM3	1.0781	0.0162423
SH2D3C	1.14665	0.0347361
SH3BP5-AS1	1.00126	0.0134269
SH3GL2	1.18195	0.0091735
SH3GL3	-1.29935	0.0128236
SH3GLB2	1.26567	0.0096219
SH3RF2	1.0211	0.0355846
SHANK2	1.15176	0.0175917
SHANK3	1.32668	0.0077103
SHC3	1.04351	0.0337778
SHD	1.06356	0.0117109
SHOX2	-1.10363	0.0297259
SHROOM4	1.149	0.019291
SIGLEC16	1.16335	0.0340414
SIN3B	1.10637	0.0255387
SIPA1	1.01385	0.0377515
SIRT2	1.09142	0.0268656
SIRT5	1.09941	0.0240821
SIVA1	1.04355	0.0469183
SIX5	1.11201	0.0301879
SLC10A3	1.23925	0.0146274
SLC12A2	1.12253	0.0464253
SLC12A4	1.68386	0.0015299
SLC15A2	1.09168	0.0416192
SLC17A1	-1.05814	0.013069
SLC17A4	-1.20542	0.0316661
SLC18A2	1.09893	0.0155624
SLC19A1	1.079	0.0047399
SLC22A17	1.32932	0.0104518
SLC23A3	1.3818	0.0068919
SLC25A27	1.32313	0.0040144
SLC25A29	1.10574	0.0184769
SLC25A42	1.23633	0.0165841
SLC25A45	1.05526	0.0398661
SLC27A2	1.13672	0.0226194
SLC27A5	1.23876	0.0091184
SLC2A4RG	1.09871	0.0169852
SLC35B4	1.16131	0.0276742
SLC35C2	1.09355	0.0330933
SLC38A10	1.82177	0.0006756
SLC40A1	1.08245	0.0206719
SLC46A2	1.0206	0.0237493
SLC48A1	1.04353	0.028845
SLC52A1	1.05911	0.0241369
SLC5A12	1.07335	0.0458574
SLC7A1	-1.11774	0.0206708
SLC8A1	1.13548	0.0164029
SLC9A3R2	1.20812	0.0335539
SLF2	1.32798	0.0030113
SLFNL1	1.08356	0.0095062
SLITRK6	1.41838	0.0014302
SLX1B-SULT1A4///SLX1A-SULT1A3///SULT1A4///SULT1A3	1.00318	0.030342
SLX4IP	1.71837	0.0027219
SMCO1	1.06614	0.0489132
SMDT1	1.34896	0.0126081
SMO	1.0853	0.0324033
SMTNL2	1.18791	0.0350216
SMYD2	1.15262	0.0272486
SNAPC4	1.37436	0.0048756
SNORD88C///C19orf48	1.07078	0.0232824
SNRK	1.46049	0.0083145
SNRNP70	1.22756	0.0100197
SNTN	1.7092	0.0259338
SNURF///SNRPN	1.10402	0.0432358
SNX2	1.36969	0.0067696
SORBS2	1.0249	0.0145016
SOST	-1.46215	0.0241311
SOSTDC1	1.78789	0.0159362
SOX2	1.42861	0.0146162
SOX21-AS1	1.05948	0.0297602
SOX30	-1.27134	0.0103279
SOX4	1.14395	0.0244825
SPAG16	-1.18393	0.0290702
SPAG17	1.1465	0.03098
SPAG6	1.54192	0.031067
SPATA18	1.20929	0.0462794
SPATA33	1.45863	0.0036124
SPATS2L	1.14049	0.0357116
SPINK7	-1.00135	0.0422491
SPP2	-1.04177	0.0214034
SPPL3	1.39552	0.0027133
SPRR2B	1.09679	0.0354067
SPRR3	1.08729	0.0417553
SPTLC3	1.00556	0.0231564
SRC	1.15692	0.0058954
SREK1	1.05243	0.0090063
SRGAP2	1.23351	0.0087648
SRSF1	1.10126	0.0306481
SRY	-1.05236	0.0288678
SSH3	1.15686	0.0081381
SSX2B///SSX2	-1.12069	0.0108516
ST18	1.01363	0.0204577
ST3GAL3	-1.08319	0.0271974
ST5	1.16817	0.0393472
ST8SIA5	1.00344	0.020998
STAG3L3	1.0785	0.0173074
STAMBPL1	1.03785	0.0332766
STARD3	1.04725	0.0152297
STGC3	1.22588	0.0439073
STK11IP	1.45516	0.0068778
STK19	1.12665	0.0285871
STK33	1.77634	0.0043669
STK40	1.15457	0.0114103
STOX1	1.02138	0.0241211
STOX2	1.08013	0.0292395
STRBP	1.04205	0.0227706
STXBP2	1.05776	0.0345474
STXBP6	1.18746	0.0454409
SUCLG1	1.10559	0.0328653
SUFU	1.0107	0.0180626
SUPT6H	1.0771	0.0212344
SURF1	1.99033	0.0003808
SURF2	1.12299	0.0205812
SUSD2	1.24114	0.026996
SUSD4	1.32921	0.0090488
SV2A	1.1269	0.0166337
SYCE1	1.35157	0.0042025
SYCP2	1.33444	0.0086044
SYDE2	1.22908	0.0154706
SYMPK	1.44813	0.0082685
SYNE1	1.23669	0.0389256
SYNJ1	1.1798	0.0259955
SYT16	-1.06298	0.0289152
SYT17	1.04381	0.0254127
SYT9	1.12413	0.0101333
SYTL5	1.27842	0.0285841
TAF11	1.18308	0.0221124
TAF15	1.18243	0.0338787
TANK	-1.04767	0.0236404
TAPT1	1.33175	0.0275495
TAS2R5	1.07325	0.0446872
TBC1D13	1.26159	0.0145539
TBC1D3I///TBC1D3E///LOC101060389///TBC1D3L///TBC1D3K///TBC1D3G///TBC1D3H///TBC1D3///TBC1D3C///TBC1D3F	1.16143	0.0260954
TBCD	1.01308	0.0352735
TBCEL	1.16692	0.0133051
TBL3	1.35458	0.0089069
TBX2	1.49665	0.0075279
TBX2-AS1	1.13029	0.0129668
TBX3	1.60807	0.004642
TBX4	1.03907	0.0463886
TBX6	1.02057	0.0123043
TCEA2	1.20231	0.0144078
TCF21	1.26632	0.0299728
TCF7L2	1.07935	0.0392805
TCP11L2	1.21433	0.0037243
TDRD3	1.23222	0.0194105
TECPR1	1.0595	0.0370459
TECTA	1.08908	0.0134349
TEKT1	1.47373	0.0323262
TEKT2	1.08182	0.029035
TEKT3	1.68597	0.0101929
TERF2	1.09612	0.020181
TERT	1.23833	0.009237
TEX264	1.00098	0.0490678
TF	1.21755	0.014189
TFEB	1.17801	0.0135151
TGFBR3	1.11524	0.0395234
TGOLN2	1.01255	0.0408501
THAP3	1.30215	0.0097049
THRA	1.04822	0.0367605
THUMPD1	1.1284	0.0333502
TICRR	1.06158	0.0291717
TIE1	1.54097	0.0004868
TJP3	1.01168	0.0316279
TLK1	1.20778	0.0276885
TM4SF5	1.49709	0.0028647
TMCC1-AS1	-1.40941	0.0138966
TMCC2	1.02953	0.0346782
TMCO4	1.11152	0.0112307
TMEM121	1.07471	0.0184288
TMEM125	1.32719	0.0259602
TMEM136	1.07594	0.0184413
TMEM144	1.17861	0.0276286
TMEM17	1.03822	0.0353758
TMEM204	1.06364	0.0409315
TMEM229B	1.25207	0.011246
TMEM37	1.11841	0.0364777
TMEM38A	1.02098	0.0326639
TMEM39B	1.09259	0.0174748
TMEM50B	1.04608	0.0189584
TMEM63A	1.29328	0.001867
TMEM67	1.53246	0.0125624
TMEM95	-1.15181	0.0136416
TMSB15B///TMSB15A	1.0419	0.0306739
TMUB1	1.08185	0.0204609
TNFRSF19	1.03529	0.0247988
TNFRSF25	1.34277	0.0048522
TNFSF10	1.29528	0.0283724
TNK2	1.45184	0.0065758
TNNC1	1.575	0.0144165
TNPO1	1.04071	0.0094676
TNPO3	1.0107	0.0467351
TNRC6A	1.46856	0.0131435
TNXB///TNXA	1.86014	0.0009319
TOP3B	1.1922	0.0140994
TOX4	1.00184	0.0301206
TP53I11	1.04153	0.0379145
TP53INP1	-1.11462	0.0171885
TP53TG5	1.18182	0.0267452
TPCN2	1.04874	0.020488
TPH1	1.02174	0.0475156
TPP2	1.02289	0.0177148
TPPP3	1.63667	0.0111876
TPSAB1	1.17795	0.0310122
TPSB2	1.3142	0.0296784
TPSB2///TPSAB1	1.03126	0.0402088
TPT1-AS1	1.15927	0.0142663
TRA2A	1.02879	0.035698
TRAF3IP1	1.09562	0.0379535
TRAF3IP2-AS1	1.56552	0.0038748
TRAF5	-1.38501	0.0034142
TRIM29	1.09729	0.0223214
TRIM52-AS1	1.36886	0.0019815
TRNAU1AP	1.19199	0.0166936
TRO	1.08743	0.0486014
TRPM4	1.27735	0.027702
TRPV6	1.03919	0.0148991
TSC2	1.79537	0.0001131
TSIX	1.25258	0.0209003
TSPAN8	1.28324	0.0419552
TSPY26P	1.02131	0.0210306
TSPYL1	1.11916	0.0477642
TSR3	1.18567	0.009849
TTBK2	1.12457	0.0425877
TTC14	1.03392	0.0418217
TTC17	1.23386	0.0277021
TTC39A	1.08993	0.0045371
TTC6	1.02462	0.0456622
TTLL5	1.25703	0.0133954
TTLL6	1.31439	0.0104153
TTTY9B///TTTY9A	-1.15074	0.0083393
TUSC7	-1.17701	0.018314
TXLNGY	-1.6991	0.0375883
U2AF1L4	1.27321	0.0176599
UBAC1	1.17573	0.0255083
UBE2E1	1.09587	0.0179388
UBE2I	1.0496	0.0447108
UBOX5	1.40642	0.0021133
UBR4	1.27319	0.0076208
UCN	1.10258	0.0338424
UG0898H09	-1.88605	0.0094759
UGT2B17	1.13215	0.0303714
UNC13A	1.05087	0.0381132
UNC13D	1.33211	0.014808
UPK3BL///POLR2J3///LOC441259///POLR2J2///POLR2J	1.03282	0.0120142
UPK3BL///POLR2J3///POLR2J2///POLR2J	1.28476	0.0022257
USF3	1.27851	0.0106109
USHBP1	1.59865	0.0017326
USP21	1.28931	0.0133318
USP34	1.02194	0.0323124
USP51	1.03095	0.0200838
USP9X	1.02775	0.0132683
VAMP4	1.03375	0.0429728
VAT1L	1.15897	0.0360847
VGLL1	1.35767	0.0117947
VILL	1.14444	0.0182819
VIPR1	1.44015	0.0315896
VPS13D	1.32486	0.0216311
VSIG10L	1.03814	0.0491852
VSTM4	1.12588	0.0159271
VWA3A	1.12557	0.0058667
VWA3B	1.15211	0.0460215
VWF	1.24218	0.0426463
WBSCR17	1.34065	0.0064663
WDR24	1.13533	0.0355432
WDR60	1.10671	0.0081508
WDR91	1.08235	0.0193928
WFDC1	1.22306	0.0433873
WFS1	1.03992	0.0332016
WHAMM	1.02272	0.0361051
WHAMMP2///WHAMMP3	1.30325	0.018635
WHSC1L1	1.03065	0.046932
WIZ	1.04306	0.0445326
WNK1	1.156	0.0295219
WNK4	-1.11474	0.0127601
WNT5B	1.14938	0.0439697
WRAP73	1.08903	0.0376215
WRNIP1	1.08127	0.0489071
WTH3DI///RAB6A	1.24513	0.0092822
XAF1	1.0678	0.0207465
XIST	3.11607	0.013607
XKR7	-1.00369	0.0144621
XPNPEP3	1.21461	0.0172967
XRRA1	1.39266	0.0077765
XXYLT1	1.13643	0.0253291
YDJC	1.07094	0.0382942
YIPF2	1.07449	0.0238675
YJEFN3	1.24559	0.0203509
YKT6	1.11157	0.0380058
YME1L1	-1.01075	0.0355051
YPEL1	1.20992	0.0179511
ZBBX	1.51337	0.0256762
ZBED2	1.06598	0.0407629
ZBED8	1.15353	0.0079422
ZBTB10	1.20128	0.0067008
ZBTB20	1.00364	0.0455497
ZBTB44	1.67382	0.0002983
ZBTB48	1.10363	0.0397163
ZBTB7C	1.00634	0.0415189
ZC3H8	1.23176	0.0179703
ZC3HAV1L	1.13441	0.0130344
ZC4H2	1.09546	0.0304458
ZCCHC2	1.02215	0.0253268
ZCCHC3	1.04354	0.0261818
ZCWPW1	1.23338	0.016599
ZDHHC1	1.2911	0.015548
ZDHHC11	1.3	0.0171456
ZDHHC11B///ZDHHC11	1.25091	0.0144829
ZDHHC12	1.20865	0.0126841
ZFP1	-1.10744	0.0299479
ZFP3	1.09862	0.021643
ZFP41	1.28635	0.0091651
ZFP90	1.16716	0.0377022
ZFY	-2.15652	0.0205524
ZFYVE28	1.21689	0.0125125
ZMIZ2	1.01506	0.0334732
ZMYM3	1.05551	0.0228745
ZNF17	1.19061	0.0155507
ZNF182	1.09697	0.01836
ZNF204P	1.14559	0.0243486
ZNF207	1.16939	0.0178231
ZNF224	1.14717	0.0182541
ZNF226	1.20215	0.026772
ZNF248	1.19549	0.0171707
ZNF254	1.13749	0.017345
ZNF264	1.23906	0.0046142
ZNF268	1.05617	0.0140814
ZNF276	1.09077	0.0163981
ZNF284	1.16285	0.0239386
ZNF29P	1.29709	0.0046716
ZNF3	1.23608	0.012839
ZNF30	1.04644	0.0015739
ZNF324	1.16897	0.0447261
ZNF334	1.26474	0.0029845
ZNF341	1.08104	0.0206147
ZNF358	1.27169	0.0084523
ZNF362	1.30179	0.006365
ZNF366	1.31512	0.0138705
ZNF382	1.15142	0.0115161
ZNF395	1.22564	0.0359988
ZNF398	1.1414	0.0478807
ZNF408	1.04097	0.0106082
ZNF425	-1.07698	0.0125306
ZNF428	1.63377	0.0032447
ZNF44	1.04622	0.0240088
ZNF440	1.14635	0.0086226
ZNF462	1.19962	0.0200723
ZNF500	1.31097	0.0132304
ZNF503	1.16368	0.0212523
ZNF521	1.09949	0.0234846
ZNF541	1.03893	0.0433126
ZNF546	1.03941	0.0457093
ZNF559	1.00733	0.0487394
ZNF559-ZNF177///ZNF177	1.1898	0.0161135
ZNF57	1.03166	0.0342211
ZNF570	1.05485	0.0344033
ZNF582-AS1	1.00517	0.0119304
ZNF598	1.05712	0.0430833
ZNF608	1.2673	0.0125343
ZNF614	1.34647	0.0098715
ZNF616	1.08556	0.0368
ZNF625-ZNF20///ZNF20	1.00636	0.0220088
ZNF658	1.06635	0.0193269
ZNF677	1.03946	0.0308332
ZNF681	1.01371	0.0252026
ZNF75D	1.10382	0.018854
ZNF780A	1.55521	0.0056876
ZNF780B	1.34935	0.0092789
ZNF786	1.03624	0.0289924
ZNF789	1.10796	0.0169785
ZNF793	1.21286	0.0123613
ZNF814	1.10062	0.0086866
ZNF816-ZNF321P///ZNF321P	1.26724	0.0062518
ZNF821	1.06206	0.0241927
ZNF827	1.01013	0.0077661
ZNF84	1.18297	0.0136119
ZNF844	1.17315	0.0122326
ZNF91	1.01053	0.0302756
ZNRF1	1.59104	0.0028408
ZSCAN9	1.25967	0.0126696
ZSWIM7	1.16493	0.0041559
ZSWIM8	1.17068	0.0373682
ZXDC	1.35058	0.0023711
