# Supplementary material for: Identification of diagnostic biomarkers and immune cell profiles associated with COPD integrated bioinformatics and machine learning
Source: J Cell Mol Med. 2024 Sep 30;28(18):e70107. doi: 10.1111/jcmm.70107 (PMC11440088; doi:10.1111/jcmm.70107)
Supplement: Supplementary file 4 — Appendix S4. [file JCMM-28-e70107-s005.xlsx]

## Sheet: Sheet1
Gene	log2FC	P-value
ABCB6	1.2	5.62e-12
ABCC3	1.01	0.000491
ABTB1	-1.18	0.000404
ACVR2B	-1.24	2.37e-05
ADAMTS15	-1.19	1.83e-12
ADD3	1.11	0.00243
ADH7	2.6	3.22e-21
ADM	1.44	2.17e-06
ADORA3	1.4	0.000199
ADRB3	1.12	0.000224
AFAP1L1	-1.36	1.24e-10
AGR2	1.32	5.5e-13
AHCTF1P1///AHCTF1	-1.05	0.000785
AHRR	2.24	1.34e-13
AIM1L	1.5	5.41e-06
AKAP12	1.25	9.67e-06
AKAP4	1.16	0.00017
AKR1B1	1.09	1.67e-14
AKR1B10	4.93	1.66e-21
AKR1C1	1.49	3.16e-18
AKR1C3	1.76	4.72e-21
ALDH3A1	2.83	6.95e-20
ALPPL2	1.16	0.00149
AMELY	1.03	0.00596
AMMECR1	-1.23	0.00024
ANGPT1	-1.5	3.46e-10
ANGPTL4	1.01	0.00046
ANKH	1.02	0.0182
ANKRD36BP2	-1.75	2.39e-05
ANO4	-1.85	3.16e-08
ANXA10	1.02	0.0017
APELA	-1.99	2.71e-05
AQP4	-1.86	6.99e-07
ARFGEF3	-1.3	3.53e-11
ARHGAP28	-1.3	0.000442
ARHGEF7	-1.07	0.00102
ASB2	-1.12	0.000936
ASCL3	1.27	1.16e-07
ASRGL1	1.22	1.41e-05
ATAD2B	-1.26	2.97e-05
ATP13A4-AS1	-1.13	0.000232
ATP6V0A4	1.23	1.08e-10
ATP6V0D2	1.86	4.83e-05
ATP6V1B1	-1.22	7.34e-07
ATP8B5P	1.05	0.00261
ATXN8OS	1.33	0.000202
AVPR1A	-1.56	0.00072
AZGP1	1.07	2.88e-05
B3GNT6	2.82	2.5e-11
BAALC	1.42	6.69e-07
BAGE	1.19	0.00114
BAGE2///BAGE4	-1.21	7.17e-10
BANP	1.15	0.00168
BCAT1	1.08	0.00184
BCL2A1	1.3	3.12e-05
BDNF	1.08	0.00856
BHMT2	1.27	0.000761
BMP4	1.73	0.000103
BPIFA1	1.31	0.0345
BPIFA2	1.5	0.000104
BPIFB2	2.13	7.95e-07
BRD4	1.07	0.000278
BRIP1	-1.04	0.00907
BROX	-1.67	6.7e-05
BTBD9	-1.29	0.000638
C10orf10	-1.3	0.000408
C14orf132	-1.21	1.17e-07
C1QTNF4	-1.39	4.92e-05
C1QTNF9B-AS1	1.08	8.47e-06
C21orf58	-1.07	0.000171
C22orf42	1.52	5.27e-05
C2orf70	1.19	1.8e-16
C3	-1.93	1.33e-12
C8orf46	-1.21	0.000494
CA12	1.37	3.9e-09
CABYR	2.73	4.41e-20
CACNA2D3	1.05	0.00019
CACNG4	1.58	8.05e-05
CADM2	1.23	0.00491
CADM3	1.37	0.000303
CALCA	2.05	2.16e-07
CALCRL	-1.14	0.00268
CARD14	1.08	9e-05
CASP2	-1.42	1.09e-05
CASQ2	1.13	0.000329
CBLN4	1.37	0.000993
CBR1	1.8	9.58e-12
CBR3	1.29	1.87e-10
CCDC144A	1.05	0.028
CCDC7	-1.03	0.000596
CCL2	2.77	1.26e-08
CCL20	-1.12	0.0204
CCL7	1.34	0.00111
CCRL2	1.32	0.000125
CD101	1.42	2.24e-05
CD109	1.07	8.22e-09
CD163L1	1.15	6.31e-05
CD36	1.05	0.00203
CDC42EP5	1.32	2.57e-09
CDH2	1.61	6.83e-06
CDH7	1.2	0.0219
CDKAL1	-1.05	0.00918
CEACAM5	3.76	1.64e-15
CEACAM6	1.28	1.58e-13
CEMIP	1.45	3.57e-05
CEMP1///AMDHD2	-1.05	0.000604
CENPI	1.14	0.011
CENPV	1.15	0.000559
CES1P1	-1.51	0.000937
CFAP65	-1.5	0.000279
CGB1///LHB	1.41	0.000235
CGREF1	1.65	4.35e-06
CHAD	1.15	0.000117
CHDH	1.15	0.00107
CHST1	1.14	3.81e-05
CLDN10	1.66	7.49e-18
CLDN8	-1.25	5.53e-11
CLEC5A	2.81	1.6e-08
CLIP4	1.37	4.78e-17
CLK4	-1.22	1.75e-07
CLMP	1.18	0.000238
CNGB1	1.93	1.16e-09
CNN3	-1.14	4.52e-07
COBLL1	-1.24	0.000241
COL6A1	-1.1	0.00107
COL8A1	1.32	0.000752
CPA3	1.32	0.00383
CPE	1.19	1.61e-05
CPNE4	1.41	0.000942
CREB3L1	1.21	6.42e-09
CRLF2	1.04	0.0029
CRTAM	1.01	0.0228
CSGALNACT1	-1.5	5.99e-08
CSTA	1.12	9.55e-10
CTCFL	1.59	2.93e-05
CTHRC1	1.18	0.000257
CTNNB1	-1.61	4.28e-05
CTXN3	-1.32	0.00117
CX3CL1	-1.28	3.93e-09
CXCL14	3.55	3.97e-11
CXCL2	-1.08	0.00114
CXCL8	1.21	8.46e-07
CYP1A1	5.78	1.32e-20
CYP1B1	6.1	1.31e-27
CYP1B1-AS1	1.28	0.000613
CYP26A1	1.23	0.00104
CYP4F11	1.84	2.27e-08
CYP4F2	1.58	2.27e-06
CYP4F2///CYP4F3	1.68	1.92e-06
CYP4F3	1.69	1.67e-11
CYP4F30P	-1.1	0.00228
CYP4X1	-1.2	3.4e-13
CYSRT1	1.05	8.03e-06
DACH1	-1.55	9.27e-06
DAPK1-IT1	-1.04	4.39e-05
DDAH1	-1.21	0.000596
DDX17	-1.03	0.00471
DEFB1	1.61	3.31e-12
DENND1A	1.05	0.00303
DEPDC1-AS1	-1.03	0.0234
DHX35	1.08	9.88e-06
DIRAS2	-1.05	0.000491
DLGAP1-AS2	1.18	1.04e-05
DLX6	1.26	0.004
DMD	1.43	6.24e-05
DNAJC12	1.39	3.54e-08
DPP10	1.04	5.68e-06
DPP4	-1.21	2.13e-06
DPY19L1	1.01	0.024
DPY19L2P3	-1.04	0.0024
DPY19L2P4	-1.15	0.00336
DPYSL3	1.26	7.85e-09
DPYSL4	1.11	0.00158
DRD1	-1.05	0.00024
DSG3	1.74	5.44e-05
DTNA	2.35	7.2e-14
DUOX2	2.12	1.91e-09
DUOXA2	2.04	3.36e-07
DUSP5P1	1.34	0.000371
EGF	2.06	4.41e-12
ELF5	-1.59	0.000439
ELFN2	2.15	1.81e-13
ENAM	1.65	4.96e-08
ENG	1.22	0.000819
EPB42	-1.07	0.0125
EPHA7	1.46	2.14e-05
EPHB1	1.06	0.00261
EPO	1.11	0.000524
EPOR	-1.03	4.24e-07
ERP27	-1.3	7.52e-07
ERVMER61-1	1.07	0.00358
EVC	-1.33	8.94e-08
EVC2	-1.02	0.00344
EXOG	-1.01	0.000529
EXOSC3	-1.25	0.000219
F7	1.29	3.11e-05
FAM150B	1.2	0.00321
FAM167A-AS1	-1.41	9.07e-06
FAM20C	1.15	0.000391
FAM3B	1.31	7.86e-14
FAM65C	-1.71	1.03e-08
FAM83C	1.03	0.00226
FAM86B3P	-1.19	0.00429
FBXL21	1.06	0.00239
FBXO10	1.05	0.000889
FCGR2B	1.57	7.83e-07
FCN1	1.07	0.00699
FERMT3	1.1	0.00417
FES	1.03	0.0109
FGF18	-1.22	0.000122
FGFBP1	1.22	2.6e-09
FHOD3	-1.25	3.3e-09
FKBP11	1.06	1.02e-12
FMO2	-1.17	5.51e-13
FN1	1.29	0.00182
FOXA2	-1.32	1.04e-05
FOXD3-AS1	1.08	0.00238
FOXI1	1.08	0.000713
FRG1BP	-1.05	0.000518
FUT3	1.13	2.34e-09
FXYD6-FXYD2///FXYD2	1.03	0.000226
G6PD	1.36	1.97e-10
GAD1	3.93	4.59e-15
GALNT15	1.13	0.00333
GALNT6	1.29	1.75e-12
GAS1RR	-1.15	0.000358
GAS6	-1.12	1.78e-10
GCM2	-1.09	0.00677
GFRA3	1.24	2.08e-05
GFRA4	1.03	0.0022
GID4	-1.04	0.000123
GJB6	1.02	0.00193
GKAP1	1.18	0.000486
GLS2	-1.19	1.73e-05
GLYAT	-1.04	0.000443
GNAS	1.16	0.00154
GPAT3	1.28	1.16e-08
GPRC5B	1.01	0.00654
GPT2	1.13	2.02e-09
GPX2	2.99	1.23e-26
GRIK2	1.04	4.38e-05
GRM1	1.83	2.05e-05
GRM5	-1.17	2.51e-07
GSK3B	-1.62	6.27e-07
GSTT2	-1.08	0.0164
GSX1	1.01	0.00545
HBD	-1.08	0.0123
HBG2///HBG1	-1.23	0.0351
HBM	-1.72	0.00701
HCN1	1.14	0.00724
HEATR1	-1.27	3.33e-05
HELLS	-1.02	0.00297
HEPACAM2	1.01	3.01e-07
HERC1	1.28	0.00179
HES2	-1.12	0.00205
HGD	1.01	8.35e-09
HHIP	1.09	0.0152
HIPK3	-1.01	1.74e-06
HK3	1.17	0.00253
HOTS	2.72	1.72e-09
HOXA1	1.95	3.9e-06
HOXA7	-1.04	0.00245
HRK	1.36	2.82e-08
HS3ST3A1	2.33	2.21e-07
HSD17B2	-1.92	1.65e-06
HTATIP2	1.18	3.03e-15
HTR2B	1.26	0.00442
IGF1R	-1.14	4.17e-06
IGHV4-31///IGHM///IGHG1///IGHA1	-1.43	3.62e-07
IGLC1	-1.2	0.00987
IL19	1.53	5.48e-07
IL1B	1.09	1.88e-05
IL1R2	1.87	6.64e-06
IL1RN	1.34	2.74e-05
ILDR1	-1.04	0.000584
INMT	-1.25	0.00125
INPP5B	-1.04	0.000827
ITGA5	1.63	7.01e-05
ITGAX	1.44	0.00038
ITGB2-AS1	-1.18	1.27e-05
ITIH5	-1.01	0.00294
ITLN1	-2.45	7.27e-07
ITM2A	-1.68	1.12e-10
JAKMIP3	2.43	3.57e-08
JMJD1C	-1.13	0.0013
KALRN	-1.08	0.00274
KANK2	1.11	0.000808
KAZALD1	1.52	1.4e-06
KCNA1	-1.6	3.31e-09
KCNC4	-1.11	1.03e-05
KCNJ2-AS1	-1.13	1.52e-07
KCTD7///RABGEF1	-1.15	0.000152
KDELR3	1.08	4.89e-09
KIAA1211	1.19	8.47e-05
KIAA1462	-1.12	0.0078
KITLG	-1.35	0.000197
KIZ-AS1	1.06	0.00453
KLHDC8A	-1.28	0.000122
KLHL6	1.31	1.84e-06
KLK12	1.43	0.000319
KMT2B	1.11	0.00195
KRT13	2.39	2.64e-08
KRT40	1.26	0.000317
KRT6A	2.53	1.07e-08
KRT6C///KRT6B///KRT6A	1.48	4.65e-05
L1TD1	1.07	0.00516
LAG3	-1.22	0.000217
LAMA1	1.12	0.000136
LAMA2	1.05	0.000216
LCAT	-1.07	0.00187
LEPROT///LEPR	-1.12	5.41e-07
LHX6	1.27	1.15e-08
LILRB1	1.07	0.00931
LILRB3	1.02	0.00253
LIN9	1.11	0.000414
LINC00265	1.34	4.37e-07
LINC00304	1.35	0.00265
LINC00403	1.15	0.00483
LINC00474	1.17	0.000894
LINC00672	1.36	7.52e-06
LINC00862	1.24	0.00359
LINC00942	1.8	2.09e-06
LINC00992	1.2	0.00108
LINC01082	1.11	0.0014
LINC01410	1.01	0.000285
LIPF	-1.09	0.000846
LITAF	1.13	0.00814
LOC100130744	-1.17	0.00285
LOC100505874	-1.29	0.00112
LOC100505920	-1.07	0.00303
LOC100506538	-1.07	0.000171
LOC100506558///MATN2	1.3	5.63e-06
LOC100506860	1.17	0.00283
LOC100507560	-1.71	2.61e-06
LOC101927494	1.09	0.00386
LOC101927690	1.02	0.0077
LOC101927869	1.01	0.0215
LOC101928269///LOC100506403///RUNX1	-1.13	0.000232
LOC101928386	1.38	0.00029
LOC101928524	-1.65	1.09e-05
LOC101928818///PWRN1	1.06	0.00291
LOC101928847	1.04	0.0116
LOC101929036///PAH	1.07	0.00707
LOC101929148	1.09	0.0179
LOC101930400///AKR1C2	2.07	1.37e-21
LOC101930400///AKR1C2///AKR1C1	2.16	1.49e-16
LOC101930404///SNORD116-28///SNORD115-26///SNORD115-13///SNORD115-7///SNORD116-22///SNORD116-4///PWARSN///SNORD107///SNURF///SNRPN///IPW	-1.26	0.00371
LOC101930583///GOLGA8B///GOLGA8A	-1.05	1.01e-05
LOC102724094	2.04	7.94e-09
LOC102725022	1.01	0.0102
LOC102725051///LOC102723891///ANKRD20A4///ANKRD20A2///ANKRD20A3///ANKRD20A5P///ANKRD20A11P///ANKRD20A9P///ANKRD20A1	1.09	4.21e-06
LOC102725420///LOC102724888	1.04	0.00347
LOC105370737	1.09	0.0348
LOC105371307	1.13	0.00593
LOC105372953	1.03	0.00121
LOC105373150	-1.07	0.00162
LOC283177	-1.43	1.24e-10
LOC283454///HRK	1.26	0.000203
LOC283788	-1.01	0.00127
LOC284825	2.85	2.1e-21
LOC285423	1.07	0.00325
LOC338667	-1.46	3.05e-06
LOC643923///ELMOD1	2.23	8.98e-10
LOC645513	-1.59	5.55e-06
LOXHD1	1.23	5.6e-05
LRP2	-1.81	1.81e-07
LRRC31	1.89	7.01e-08
LSAMP	-1.05	0.00223
LSM4	1.15	0.00827
LSS	-1.29	1.76e-05
LTF	-2.95	3.86e-15
LY6D	1.59	0.00118
LYPD3	1.05	0.000477
MAOB	-1.45	7.78e-14
MAP1B	1.02	4.26e-10
MAPK4	1.09	0.00594
MATN3	-1.25	0.00713
MBNL2	-1.04	6.18e-07
MCEMP1	1.29	0.00387
ME1	2.13	4.43e-26
MEGF6	-1.01	0.00657
MEP1A	2.45	6.59e-13
MESDC2	1.02	0.0019
MEX3D	1.28	6.6e-05
MFAP3	-1.06	9.57e-05
MFGE8	1.04	0.000202
MFSD2A	1.35	1.74e-08
MGP	-1.65	8.29e-08
MICALL2	1.34	0.00043
MIER3	-1.99	1.06e-08
MILR1	1.08	0.00403
MIR1178///CIT	1.18	0.0012
MIR1204///PVT1	1.11	1.72e-11
MIR675///H19	1.82	3.77e-10
MIR6778///SHMT1	-1.5	7.57e-05
MIR7-3HG	1.01	0.00555
MKL2	-1.22	0.00162
MLC1	1.09	0.00842
MLKL	1.03	4.2e-07
MME	-1.04	0.00813
MMP12	1.84	2.21e-08
MMP19	1.03	0.00748
MMP7	-1.26	4.73e-05
MPPED2	1.09	1.5e-05
MRC1	1.26	0.000519
MRPL41	1.06	0.00755
MT1M	-1.72	1.55e-05
MTHFD1L	1.14	0.00359
MTHFD2	1.16	5.97e-11
MUC12	2.71	6.59e-10
MUC5AC	2.49	5.66e-12
MUC5B	-1.04	3.28e-05
MUCL1	3.11	3.27e-22
MYH7B	-1.02	0.00425
MYO7B	1.14	0.00257
MZB1	1.1	0.000616
NAP1L3	-1.05	0.00197
NAV1	1.23	2.47e-14
NAV3	-2.62	7.37e-12
NCF1C///NCF1B///NCF1	1.16	0.00548
NCKAP5	-1.41	0.00355
NDUFA10	1.15	0.00706
NEK9	1.01	0.000417
NFASC	1.06	0.00684
NKTR	-1.03	0.00162
NMNAT2	1.33	3.21e-05
NMRAL1P1	2.01	1.25e-09
NOS3	1.29	0.00223
NOVA1	1.17	0.00246
NPAS3	-1.77	2.23e-17
NPY2R	-1.05	0.00319
NQO1	2.13	6.62e-25
NR0B1	1.85	1.69e-05
NR1H4	1.12	0.00384
NR4A3	2.22	6.84e-09
NR5A2	1.17	0.0063
NRP1	1.21	7.39e-05
NRXN1	-1.16	0.000463
NT5DC2	1.32	0.000423
NT5E	-1.62	5.77e-18
NUDT4	1.01	0.00204
NUP133	-1.19	0.000487
OBSCN	-1.08	9.27e-05
OPA3	-1.03	0.000126
OR10J1	-1.1	0.000176
OR1Q1	1.04	0.00341
OR7E104P	1.25	0.000144
OR8D2	1.1	0.000719
ORM2///ORM1	1.1	0.00966
OSBPL6	-1.1	8.61e-14
OSGIN1	1.33	1.33e-05
OSM	1.53	1.49e-05
OSTM1-AS1	1.1	0.00326
OVOL1	-1.02	0.00628
PANK1	-1.1	2.78e-12
PANX3	1.28	0.00156
PART1	-1.01	1.04e-06
PAX1	-1.92	1.37e-09
PAXBP1	-1.07	2.3e-06
PAXIP1-AS2	-1.03	5.88e-05
PCDH17	-2.04	2.37e-12
PCDH9	1.25	0.00468
PCDHB13	1.12	0.00122
PCDHGB7	1.38	0.00465
PCSK6	-1.12	1.16e-05
PDE4D	-1.08	0.00359
PDE7A	-1.11	1.03e-10
PDGFC	-1.23	8.44e-05
PDK4	-1.08	1.39e-10
PDLIM3	-1.15	0.00185
PEG10	-1.22	4.73e-09
PEX2	-1.07	5.93e-05
PF4	-1.13	0.00204
PFKFB2	1.04	0.00184
PGM5P2	-1.02	0.00969
PHEX	2.07	2.86e-18
PHF8	1.37	3.48e-05
PHLDA1	1.82	4.86e-21
PIAS2	-1.06	0.00131
PIEZO2	-2.08	2.26e-13
PIK3R2	1.2	0.000406
PIR	1.55	6.32e-19
PIR-FIGF///FIGF	1.05	0.00178
PKIB	-1.22	1.48e-08
PLA2G7	1.49	3.76e-05
PLAT	1.25	5.81e-06
PLEKHA6	1.18	0.000331
PLEKHG4B	-1.27	5.34e-08
PLG	1.58	0.000842
PLK2	-1.24	6.6e-12
PLN	1.34	0.00273
PMAIP1	1.19	5.85e-06
PNMA2	-1.71	0.000193
PNMA6A	-1.04	0.00171
POLH	-1.47	5.79e-06
POU2AF1	-1.13	2.49e-11
PP14571	1.21	1.51e-07
PPA2	-1.14	0.000591
PPM1L	-1.41	1.68e-05
PPP1R16B	-1.55	3.68e-13
PPP4R4	-2.09	2.99e-06
PRH1-PRR4///PRR4	1.44	9.98e-06
PRIM2B///PRIM2	-1.01	1.79e-05
PRKAG2-AS1	-1.12	0.000776
PRKAR2B	-1.19	3.86e-15
PRKG1	1.06	6.75e-05
PROK2	1.31	0.00641
PROS1	-1.48	8.53e-14
PRSS50	1.24	0.00208
PRX	1.02	0.00226
PSG7	1.12	0.000976
PTGER4	-1.81	8.39e-07
PTGFR	-1.1	6.19e-06
PTGS2	1.15	8.26e-05
PTHLH	1.55	1e-05
PTP4A3	-1.05	0.0039
PTPN11	-1.55	6.98e-06
PTPN21	-1.08	1.58e-05
PTPRG-AS1	1.03	0.00853
PTPRH	1.82	1.33e-06
PWAR5	-1.18	0.00028
PYCR1	1.19	5.42e-08
PYGO1	-2.01	1.33e-08
QTRT2	1.12	0.00537
RAB9BP1	1.13	0.00508
RAG2	1.17	0.00672
RASAL1	1.24	3.09e-07
RASAL2	1.16	0.0207
RASGRP4	1.23	6.5e-06
RBM33	-1.25	9.66e-05
RBMS3	-1.79	8.95e-08
REG3G	1.32	6.53e-05
RGS12	1.07	0.00777
RHOBTB3	-1.01	3.23e-12
RNASE6	1.19	0.000246
RNFT2	1.08	1.83e-12
RNU6-501P	1.01	0.0108
RPL13AP17	-1.05	1.83e-05
RPUSD3	-1.02	0.00287
RRS1-AS1	-1.11	0.00443
RSRC1	-1.64	0.00056
RTN4RL1	-1.29	6.59e-07
RUNDC3A	-1.11	0.00183
S100A10	1.2	2.79e-10
S100P	1.12	1.33e-08
SAA2-SAA4///SAA2///SAA1	-2.09	9.27e-07
SAA2-SAA4///SAA4	-1.05	0.000894
SAA2///SAA1	-2.62	4.79e-08
SAGE1	1.02	0.00846
SAMD5	1.14	0.00167
SCARF2	1.11	0.00281
SCEL	1.72	5.43e-05
SCG2	1.02	0.000299
SCG3	2.38	2.04e-06
SCGB3A2	-2.92	0.000778
SDSL	1.42	9.33e-05
SEC14L3	-2.45	2.06e-13
SEC63	-1.22	1.7e-05
SEMA5B	-1.06	0.000224
SEMA6B	1.06	0.0086
SERPINA3	-1.04	0.012
SERPINB10	-1.17	0.0023
SERPINB13	1.16	7.06e-10
SERPINE1	1.2	0.000146
SESN3	-1.87	3.4e-07
SFN	1.24	2.04e-13
SFRP2	2.81	1.85e-15
SFSWAP	-1.08	0.00205
SFT2D3	1.08	0.0063
SFTPB	-1.74	0.00221
SGCE	-1.12	3.76e-09
SH3GL1P2	-1.07	0.00129
SHISA9	-1.85	2.42e-09
SIGLEC11	1.24	0.000173
SIGLEC6	1.18	0.00623
SIX3	1.7	5.96e-07
SIX3-AS1	1.35	0.000163
SKP2	-1.15	0.00167
SLAMF8	1.13	0.000241
SLC16A10	1.02	0.00869
SLC1A2	1.03	0.00137
SLC29A1	-1.52	3.67e-11
SLC2A3	1.17	0.000175
SLC44A5	-1.93	1.35e-05
SLC4A1	-1.16	0.00203
SLC51A	1.07	7.49e-11
SLC6A1	-1.19	0.00103
SLC6A13	-1.01	2.69e-06
SLC7A11	3.57	1.3e-21
SLC7A5	1.05	0.000272
SLC8A1	1.22	0.00102
SLCO1A2	1.2	0.00475
SLIT2	-1.39	6.3e-17
SLIT2-IT1	-1.09	0.00476
SLITRK4	1.2	0.000751
SLITRK6	-1.63	3.39e-16
SMCO1	1.08	0.00358
SMIM1	-1.3	0.00027
SMIM17	1.11	0.00391
SMOC1	1.12	0.00153
SNED1	-1.4	8.03e-07
SNORA11E///SNORA11D///MAGED4///MAGED4B	1.16	3.11e-06
SOBP	1.24	0.00114
SORCS1	1.22	0.000872
SPDEF	1.09	3.04e-08
SPHK1	1.42	1.07e-05
SPINK5	1.07	1.73e-06
SPP1	3.08	3.69e-14
SPPL2B	1.1	0.0117
SPRR1A	2.62	3.16e-08
SPRR1B	1.9	1.25e-05
SPRR3	3.21	1e-11
SQSTM1	1.06	0.000153
SRPX2	2.27	2.46e-14
SRSF1	-1.12	3.34e-05
SRSF11	-1.09	0.000415
SRSF6	-1.46	6.28e-05
SRXN1	1.37	1.9e-17
ST3GAL3	1.11	0.000265
ST3GAL4-AS1	2.48	1.69e-12
ST3GAL6	-1.13	7.16e-09
ST8SIA5	1.39	9.66e-06
STATH	2.07	1.13e-06
STEAP4	-1.79	5.22e-13
STK17B	-1.04	0.0133
STK32A	1.19	0.00114
STON1-GTF2A1L///GTF2A1L	1.41	0.00188
STRN3	-1.51	6.81e-05
SVEP1	-1.05	0.00373
SYTL4	1.81	4.63e-09
TACR1	-1.92	5.54e-06
TALDO1	1.04	5.9e-17
TAOK1	-1.14	9.91e-06
TAS2R1	1.14	0.00103
TBC1D16	1.31	2.39e-06
TBX15	1.04	0.00103
TBX5-AS1	1.19	0.000853
TCF4-AS1	1.88	7.55e-07
TCN1	2.62	7.65e-13
TCTN2	-1.05	0.000284
TFF1	1.87	5.6e-10
TFF3	1.31	1.01e-07
TFPI	-1.02	2.64e-06
TFPI2	-1.79	3.08e-06
THBS1	1.06	8.64e-06
THRAP3	-1.24	0.00084
THSD7A	-1.79	3.95e-15
TIFAB	1.21	0.000707
TIMP1	1.12	5.91e-10
TIMP3	1.78	8.87e-07
TIMP4	1.2	8.47e-05
TKT	1.05	2.47e-09
TLK1	-1.13	3.1e-05
TLL1	-1.06	0.00474
TMCC3	1.38	1.67e-05
TMEM117	1.69	5.19e-06
TMEM144	-1.16	3.92e-06
TMEM178A	-1.09	9.78e-11
TMEM178B	1.03	7.23e-05
TMEM221	-1.07	0.00126
TMEM45A	-1.86	7.75e-12
TMEM45B	1.05	2.03e-13
TMEM86A	-1.04	0.00029
TMOD2	-1.04	3.71e-07
TMPO	-1.06	9.89e-09
TMPRSS11E	1.11	0.00125
TMPRSS15	1.02	0.0188
TMTC4	-1.05	0.000812
TMX4	1.01	0.0105
TNFSF8	1.01	0.00188
TNIP3	1.35	0.00242
TP53I11	-1.14	0.00282
TP53INP1	-1.37	0.00159
TPM2	-1.27	4.32e-07
TPRXL	3.18	1.6e-16
TREM2	1.69	1.14e-05
TRIB1	-1.1	0.0214
TRIM15	1.07	0.000348
TRIM16	1.01	2.6e-09
TRIM58	-1.57	0.00811
TRIM7	1.5	1.49e-07
TRUB1	-1.15	7.85e-06
TSHB	-1.06	0.00072
TTBK2	-1.01	0.000118
TTC34///LOC284630	-1.15	5.6e-05
TTC38	1.07	0.00176
TUBB2B	1.15	0.00237
TUG1	-1.32	0.000325
TXNDC2	1.1	0.00474
TXNRD1	1.22	7.99e-18
U2AF1	-1.25	0.000353
UBALD1	1.22	8.32e-05
UCHL1	4.53	3.64e-18
UGT1A1///UGT1A4///UGT1A9///UGT1A6///UGT1A8///UGT1A10	1.96	4.81e-17
UGT1A3///UGT1A1///UGT1A4///UGT1A9///UGT1A5///UGT1A6///UGT1A7///UGT1A8///UGT1A10	2.13	7.36e-16
UPB1	1.08	0.0005
UPK1B	1.65	7.5e-09
VASH1	1.3	0.000412
VEPH1	-1.25	8.41e-10
VGLL1	-1.47	0.00035
VGLL3	-2.03	4.15e-11
VMA21	-1.5	2.61e-05
VPS50	-1.31	0.00347
WDR6	-1.04	0.0142
WDR72	1.12	4.01e-05
WDR86	-1.13	0.000103
WFDC1	1.8	1.1e-08
WFDC6	-1.19	6.08e-11
WIF1	-1.34	0.000108
WNK2	-1.02	0.000713
WNK4	-1.75	2.37e-12
XXYLT1	-1.04	0.00429
XYLB	1.01	0.0203
YOD1	-1.25	1.12e-08
ZBTB16	-1.11	7.81e-08
ZDHHC12	1.08	0.000508
ZFHX4	1.09	0.00503
ZFP36L2	-1.45	0.000162
ZFPM2	-1.08	0.0049
ZFX	-1.42	3.96e-06
ZIK1	-1.34	0.000364
ZNF384	1.02	0.00139
ZNF396	-1.15	0.00097
ZNF467	1.14	3.05e-08
ZNF546	-1.07	0.00183
ZNF549	-1.24	0.000704
ZNF836	-1.02	0.00366
ZNRD1	1.25	2.72e-05
ZSCAN4	-1.33	0.000987
