# Supplementary material for: Identification of diagnostic biomarkers and immune cell profiles associated with COPD integrated bioinformatics and machine learning
Source: J Cell Mol Med. 2024 Sep 30;28(18):e70107. doi: 10.1111/jcmm.70107 (PMC11440088; doi:10.1111/jcmm.70107)
Supplement: Supplementary file 5 — Appendix S5. [file JCMM-28-e70107-s004.xlsx]

## Sheet: Sheet1
Gene	log2FC	P-value
BMS1P20	-1.19619	0.0365882
CD38	-1.07482	0.0155822
CKAP2	-1.0842	0.0391488
GNAS	1.19595	0.0360675
FLJ35700	1.54769	0.0175151
IGHD	-2.66161	0.0007832
IGHV4-31///IGHA1	-1.25048	0.013927
IGHV4-31///IGHM///IGHG1///IGHA1	-1.29672	0.0307769
IGLC1	-1.49902	0.008769
IGLJ3///IGLV@///IGLC1	-1.08995	0.0487742
RAB12	1.01513	0.0480355
