# Supplementary material for: Identification of diagnostic biomarkers and immune cell profiles associated with COPD integrated bioinformatics and machine learning
Source: J Cell Mol Med. 2024 Sep 30;28(18):e70107. doi: 10.1111/jcmm.70107 (PMC11440088; doi:10.1111/jcmm.70107)
Supplement: Supplementary file 6 — Appendix S6. [file JCMM-28-e70107-s009.xlsx]

## Sheet: Sheet1
Gene	log2FC	P-value
AADAC	1.08982	0.00641
AASDH	-0.601486	0.0011
AATK	-0.582243	0.00415
ABCA6	0.996433	3.27e-05
ABCA8	0.687963	0.00179
ABCB1	0.693674	0.0214
ABCB6	0.593623	0.000359
ABCC5	0.837022	0.000164
ABCC6	0.50783	0.0061
ABCD3	0.605604	0.00358
ABCD4	-0.838119	2.59e-05
ABCE1	-0.670749	0.000191
ABCF2	-0.844863	5.8e-05
ABCG1	0.975549	6.48e-05
ABCG2	1.10953	0.00136
ABHD10	0.773075	0.00112
ABHD14B	0.585557	0.00344
ABHD15	-0.50566	0.00114
ABHD16A	0.834371	7.51e-07
ABHD17A	1.05427	2.34e-09
ABHD17C	0.905253	5.61e-07
ABHD6	0.713754	0.000639
ABL2	-0.992502	0.000344
ABLIM1	0.524007	0.0011
ACAA1	-0.519778	2.29e-05
ACAA2	-0.582072	0.000771
ACACB	0.694344	0.00083
ACAD8	0.630363	6.08e-06
ACADM	-0.640061	0.000488
ACADS	-0.871925	1.16e-06
ACAN	1.11434	0.00314
ACAP2	-0.526744	0.000676
ACAP3	0.540754	0.00808
ACAT1	0.541226	0.000389
ACAT2	-0.542961	0.00303
ACBD4	-1.41334	0.000151
ACBD6	0.688715	2.15e-08
ACER3	0.669387	0.00033
ACKR1	-0.694396	0.0036
ACKR4	0.564895	0.00406
ACO1	0.950221	5.1e-08
ACOT1	0.551817	0.00338
ACOT7	-0.554073	0.00752
ACOT8	0.612044	1.1e-06
ACP1	0.613585	0.00027
ACP7	-0.675234	0.000155
ACSBG1	0.599176	0.038
ACSF3	-0.812147	0.000965
ACSL3	-0.599522	0.000641
ACSL5	-1.18021	3.91e-09
ACSM3	0.659556	0.00399
ACTA2	1.3422	0.000288
ACTB	0.928653	8.01e-09
ACTBL2	1.19239	8.56e-06
ACTC1	0.535706	0.0267
ACTG1	-0.507995	2.18e-06
ACTG2	1.64235	0.000119
ACTL6A	0.56706	1.48e-07
ACTN2	0.750457	0.00483
ACTN3	1.17607	9.71e-06
ACTN4	0.969889	7.62e-05
ACTR2	-0.76692	7.93e-06
ACTR3	-1.2704	5.07e-12
ACTR6	0.705786	1.71e-06
ACVRL1	0.663014	0.00689
ADAM15	-0.828831	0.00034
ADAM22	0.522107	0.00484
ADAM28	-0.628768	0.036
ADAM33	0.689397	0.00457
ADAM6	-0.637695	0.00117
ADAM8	-0.791054	0.00127
ADAM9	0.685613	0.00128
ADAMTS13	0.520368	0.00294
ADAMTS14	-0.922469	0.00523
ADAMTS4	-3.15595	0.000152
ADAMTS7	0.554524	0.00116
ADAMTS8	-0.573758	0.0497
ADAMTS9	-0.877663	0.0104
ADAMTSL1	0.524952	0.0143
ADAMTSL3	0.819684	0.00184
ADAP1	0.518706	0.00749
ADARB1	0.661961	0.016
ADARB2	0.616622	0.000586
ADD1	1.21379	7.39e-07
ADD2	0.823238	0.00303
ADD3	1.21322	0.00428
ADGRA1	0.607514	0.00279
ADGRA2	0.812072	0.005
ADGRB3	1.09856	0.000513
ADGRD1	-0.642632	0.00891
ADGRE2	-0.535398	0.0364
ADGRE5	-0.735393	0.000155
ADGRF1	-0.939171	0.0161
ADGRG6	0.644576	0.00442
ADGRL2	0.799715	0.00144
ADGRV1	0.536454	0.0117
ADH1A	1.6451	3.55e-07
ADH1C	1.42091	1.85e-06
ADH5	0.918349	2.15e-06
ADHFE1	0.765723	0.000535
ADIRF	1.24524	3.52e-09
ADORA2A	-0.566527	0.000305
ADRA2C	0.744546	0.000299
ADRB2	0.791249	0.0102
ADSSL1	0.701761	3.57e-05
AEBP1	1.05029	0.000139
AEN	-0.824931	0.000259
AFAP1L1	0.797362	0.000702
AFF3	0.524396	0.000332
AFF4	-1.35124	1.83e-11
AFG3L1P	0.838867	1.16e-06
AGAP1	-0.62119	0.000172
AGAP3	-0.581375	6.04e-05
AGAP9	-0.746371	2.2e-05
AGBL1	1.75405	5.37e-06
AGBL2	1.14453	0.0211
AGBL5	0.700616	6.28e-05
AGER	1.49493	5.77e-05
AGFG2	0.503005	0.00296
AGPAT3	-0.557879	0.000216
AGPAT5	0.534222	0.0065
AGPS	1.06414	3.1e-09
AGRN	1.0545	1.49e-06
AGTR1	1.08977	8.49e-07
AHCYL1	0.776648	1.93e-07
AHCYL2	-0.6296	0.00529
AHNAK	0.705193	1.19e-06
AHNAK2	0.882619	0.00654
AHR	-0.680681	3.39e-05
AHSA2	0.902917	4.6e-05
AHSG	-0.52111	0.00462
AIDA	0.908659	0.000306
AIF1L	0.542536	0.0166
AIM2	-0.953399	0.00839
AJAP1	0.883261	0.00373
AK1	0.578962	0.00025
AK2	-0.625395	1.39e-06
AK3	-0.651562	0.0075
AK7	0.643095	0.0463
AKAP12	-1.14602	0.000866
AKAP14	1.08868	0.0301
AKAP6	0.624337	0.0012
AKAP7	0.785289	3.01e-07
AKAP8L	0.612309	0.00143
AKAP9	0.883346	3.3e-05
AKIRIN1	-1.66564	6.34e-10
AKR1C1	0.700176	0.000117
AKT1	0.868534	0.000236
AKT2	-0.651469	2.62e-07
AKTIP	0.87816	2.53e-06
ALAD	-0.617396	2.76e-05
ALAS1	-0.820446	2.96e-07
ALAS2	-1.49481	0.000807
ALB	0.678598	0.00246
ALCAM	0.607021	0.000909
ALDH18A1	1.05959	3.4e-05
ALDH1A1	0.826349	7.56e-05
ALDH2	0.723982	4.34e-05
ALDH7A1	0.558101	0.00018
ALG1	0.588803	0.00362
ALG10B	0.700013	0.00065
ALG6	1.09757	6.74e-07
ALG8	0.529886	3.2e-07
ALG9	0.504668	0.000177
ALKBH3	0.561449	7.56e-06
ALKBH5	1.6166	7.84e-10
ALKBH7	0.709677	1.54e-06
ALOX15	0.58973	0.037
ALOX5AP	0.838723	0.000118
ALPK1	-0.573749	0.000106
ALPL	-1.05992	0.000708
ALS2CL	0.505303	0.00155
ALYREF	-0.58419	0.00254
AMACR	0.554923	0.00426
AMBRA1	-0.835314	8.39e-09
AMD1P3	-1.26008	4.17e-08
AMELX	-0.527554	0.00312
AMER2	-0.573739	0.00181
AMOT	0.62102	0.0105
AMOTL1	1.10053	1.76e-06
AMOTL2	1.03815	0.00049
AMPD3	-0.723634	0.000256
AMT	0.927163	1.82e-07
AMZ1	0.638705	0.0458
ANAPC13	0.502901	0.00236
ANAPC4	0.712688	7.14e-06
ANAPC5	0.505797	2.08e-07
ANAPC7	-0.549598	1.22e-05
ANG	0.523624	0.00215
ANGEL2	0.893367	1.89e-09
ANGPT1	1.15584	0.000404
ANGPTL1	0.985854	0.000118
ANGPTL3	-0.715991	0.0182
ANGPTL5	0.760418	0.000908
ANGPTL6	0.695069	4.12e-05
ANKAR	0.701932	0.00159
ANKDD1A	-1.3973	0.00299
ANKEF1	0.52732	0.003
ANKIB1	-0.583554	0.000297
ANKMY1	0.628525	0.00318
ANKMY2	1.0891	1.52e-05
ANKRA2	1.34344	1.21e-05
ANKRD11	-1.00581	1.01e-07
ANKRD13A	-0.889206	2.56e-08
ANKRD13D	0.713183	0.000415
ANKRD20A8P	-0.674813	0.0375
ANKRD22	-1.42088	0.00406
ANKRD26	0.503938	0.0041
ANKRD27	0.742872	2.95e-07
ANKRD28	0.607115	0.0101
ANKRD33B	-0.901536	0.00126
ANKRD34B	-0.670781	0.000378
ANKRD35	0.965708	2.39e-06
ANKRD36B	-0.620688	0.000694
ANKRD36BP1	-0.537235	0.0499
ANKRD36BP2	-1.32089	1.04e-05
ANKRD39	0.550506	0.000418
ANKRD40	0.540967	0.00132
ANKRD42	0.980155	3.71e-05
ANKRD52	-0.638875	0.00125
ANKRD6	1.22681	1.21e-08
ANKRD65	0.571916	0.00171
ANKRD9	0.799463	0.00108
ANKS3	0.687098	1.9e-05
ANO1	1.26137	5.47e-06
ANO3	0.621126	0.00371
ANO4	0.705063	0.00459
ANO8	-1.07491	7.8e-07
ANP32A	-0.947336	3.87e-09
ANP32D	-0.747389	6e-07
ANP32E	-0.605543	3.23e-05
ANTXR1	0.657253	0.00228
ANTXR2	-0.666392	5.37e-06
ANXA1	0.639708	0.000283
ANXA2	0.819832	3.27e-08
ANXA2P1	0.761691	8.17e-06
ANXA2P3	1.09882	2.68e-07
ANXA4	0.58422	1.45e-05
ANXA5	1.03591	6.79e-12
ANXA6	-1.12426	3.24e-07
AOAH	-0.565729	0.0032
AOC3	0.969075	0.00017
AP2M1	0.871067	0.000108
AP3B1	0.629426	7.77e-06
AP3D1	-0.599944	0.000788
AP3M1	1.02513	9.32e-11
AP5B1	-0.992761	3.89e-06
APAF1	-1.13347	1.74e-08
APBA3	-0.728058	4.64e-07
APBB1IP	-1.33959	7.01e-08
APBB2	0.530219	0.00826
APBB3	0.684884	0.000276
APC	0.844837	3.34e-06
APCDD1	0.815627	0.001
APEH	-0.777276	5.78e-08
APH1A	-0.711535	0.00125
APLP2	0.815375	3.92e-07
APOA2	-0.558389	0.00246
APOBEC1	-0.515368	0.00303
APOBEC3A	-1.5471	0.000367
APOBEC3C	-1.0705	2.42e-07
APOBEC3F	-1.21803	2.35e-08
APOC1	-0.670804	0.00236
APOC2	0.893377	0.033
APOE	0.955987	0.00355
APOF	-0.568306	0.00263
APOL3	-0.621226	0.00998
APOL6	-4.14767	1.14e-13
APP	0.662273	2.34e-05
APPBP2	0.6048	0.000151
APTR	0.666492	1.45e-05
AQP3	-0.719372	0.0165
AQP4	1.43547	1.37e-06
AQP6	-0.563089	0.00754
AR	0.648514	0.00586
ARF3	0.7852	0.0015
ARF4	-0.668371	6.42e-06
ARFGAP1	0.513586	0.028
ARFGEF3	-0.541252	0.0167
ARFIP1	0.544343	1.3e-05
ARHGAP1	0.624922	0.00146
ARHGAP17	0.509277	6.65e-06
ARHGAP20	0.953589	6.47e-05
ARHGAP24	0.600787	0.00512
ARHGAP26	-2.15332	2.98e-08
ARHGAP27	0.702557	0.0107
ARHGAP29	-1.34353	1.2e-07
ARHGAP32	0.616673	0.0146
ARHGAP33	0.546266	0.00197
ARHGAP35	0.554061	0.000853
ARHGDIA	0.617193	0.00308
ARHGEF1	0.518574	0.0119
ARHGEF10	-0.692088	7.28e-06
ARHGEF10L	1.0881	1.45e-07
ARHGEF12	0.54053	0.00175
ARHGEF15	-1.38411	1.4e-09
ARHGEF2	0.94507	6.4e-07
ARHGEF25	-0.984488	3.44e-05
ARHGEF26	0.977	9.82e-05
ARHGEF28	0.543398	0.0257
ARHGEF3	0.768928	1.05e-05
ARHGEF37	0.505977	0.0476
ARHGEF4	0.609459	0.0189
ARHGEF5	0.570466	0.0116
ARID2	0.602602	2.23e-05
ARID4A	0.639854	0.00148
ARID5A	-0.715735	0.0179
ARID5B	-0.874694	0.00034
ARL11	-0.532899	0.0344
ARL17A	0.900774	3.68e-05
ARL3	0.725249	1.73e-06
ARL4A	-0.763678	0.00294
ARL4C	-1.18841	1.71e-05
ARL6IP4	0.612625	1.63e-07
ARL8A	0.622395	0.00405
ARL8B	-0.502235	0.00111
ARMC2	0.751695	0.00113
ARMC6	-0.566376	0.00825
ARMCX1	0.606635	0.00225
ARMCX2	0.523255	0.00451
ARMCX3	-0.777884	1.11e-07
ARMCX6	0.529525	3.3e-05
ARNT	0.520043	2.38e-05
ARNTL2	-2.05439	9.99e-06
ARPIN	-0.5001	0.000193
ARPP19	0.502852	6.03e-05
ARRB1	-0.647584	0.000829
ARRDC3	-0.676997	0.00774
ARSJ	0.733911	0.000521
ART4	1.05418	0.000683
ART5	0.570747	0.00286
AS3MT	-0.893362	4.98e-07
ASAH1	0.682857	0.000132
ASAP1-IT2	-0.54255	0.000128
ASB13	0.525614	0.00613
ASB16	0.769913	0.000899
ASB2	0.845654	0.000792
ASB3	0.618858	5.65e-05
ASB5	0.824809	9.41e-05
ASB6	-0.532187	0.000619
ASCC3	-0.738067	1.72e-06
ASH2L	0.518869	7.52e-07
ASIC5	-0.525496	0.00257
ASMTL-AS1	0.927209	4.11e-05
ASPA	0.908405	7.64e-05
ASPDH	-0.611365	0.00299
ASPH	-0.695943	8.4e-06
ASPHD1	-1.12917	6.38e-06
ASPN	1.17493	0.00629
ASPSCR1	0.523521	0.00197
ASTE1	0.672243	0.00398
ASTL	0.612386	0.00187
ASTN2	0.747366	1.32e-06
ATAD3C	0.685319	0.0181
ATAT1	-0.517802	0.00978
ATF2	0.706139	8.59e-05
ATF3	-1.1935	0.00852
ATF4	0.951904	1.19e-05
ATF5	-0.804153	0.004
ATF6B	0.717559	0.00139
ATF7	-0.551932	0.00605
ATF7IP	-0.533205	0.0115
ATG101	-0.581107	0.000288
ATG12	-0.511424	7.13e-06
ATG16L1	0.911281	0.000321
ATG4B	-0.81358	6.06e-09
ATL1	0.604071	0.000741
ATM	-1.72356	2.39e-11
ATMIN	-0.650993	0.000476
ATOH8	0.708872	0.0113
ATP10D	-0.535744	0.0148
ATP11A	0.582416	0.00161
ATP11B	0.692755	0.000225
ATP13A4	0.663685	0.00218
ATP1A1-AS1	0.668399	0.000512
ATP1A2	1.32518	0.000158
ATP1A3	-0.690443	0.000203
ATP1A4	-0.554998	0.0123
ATP1B2	1.02014	8.2e-05
ATP2A2	-0.563638	0.000166
ATP2B1	-0.586168	0.000137
ATP2B2	-0.602806	0.00081
ATP2B2-IT2	0.69724	0.00237
ATP2B4	0.61025	0.000132
ATP2C1	0.526695	0.000762
ATP5D	0.555469	2.6e-05
ATP5E	-0.919541	4.42e-06
ATP5F1	-0.534871	7.94e-05
ATP5G2	0.681425	3.63e-08
ATP5H	0.813772	0.000122
ATP5S	-1.10246	3.21e-11
ATP6V0D2	-0.68595	0.0458
ATP6V1A	0.716304	3.8e-07
ATP6V1B1	0.80164	4.2e-05
ATP6V1F	0.572996	3.87e-05
ATP6V1G2-DDX39B///DDX39B	0.80732	2.33e-06
ATP7B	0.956098	2.66e-05
ATP8B2	0.56509	7.42e-05
ATP8B3	0.636143	0.0165
ATP9A	0.540121	0.000466
ATP9B	0.524828	0.0165
ATPAF1	0.641571	8.81e-06
ATPIF1	0.639695	4.86e-05
ATRAID	-0.528065	0.000165
ATRN	0.759605	2.39e-05
ATRX	0.680928	7.81e-05
ATXN10	-0.573323	0.000245
ATXN3L	0.716506	0.0486
ATXN7L1	0.501494	0.00595
AVPI1	0.548255	0.0026
AXIN2	0.749639	0.00223
AXL	0.505187	0.000158
AZIN1-AS1	-0.746039	0.00791
B3GALNT1	1.06542	1.8e-05
B3GALT2	0.594287	0.000662
B3GNT5	-0.703419	0.00889
B4GALNT3	-0.776451	0.00242
B4GALT1-AS1	0.594399	0.00132
B4GALT3	-0.554645	3.86e-06
B4GALT4	-0.623788	0.00012
B4GALT5	-1.065	2.11e-05
B9D2	0.695766	1.2e-05
BAG3	-1.193	4.19e-05
BAG4	-0.763763	0.00334
BAGE	0.809199	1.26e-07
BAIAP2	0.725785	0.00107
BAIAP2L2	-0.57957	0.0487
BAMBI	0.575488	0.00481
BANF1	0.582695	0.00228
BANP	0.654875	9.6e-06
BARX1	-0.516104	0.0351
BATF3	-0.63254	0.035
BAX	-1.75201	2.82e-12
BBOF1	0.83623	0.00435
BBS1	0.507702	1.98e-05
BBS10	0.841369	0.000252
BBS5	-0.730275	2.43e-06
BBS7	0.676492	1.9e-05
BCAM	0.626846	0.0428
BCAP31	-0.591718	0.00133
BCAS1	0.601674	0.0443
BCAT1	-1.06375	0.00021
BCCIP	-0.794542	0.000201
BCHE	1.51437	0.000176
BCKDHA	0.738076	1.15e-06
BCL10	-1.09144	8.79e-05
BCL2	0.508083	0.0153
BCL2A1	-1.22862	4.43e-05
BCL2L1	-0.633627	0.00161
BCL2L2	0.593076	9.96e-06
BCL7B	-1.32018	8.5e-14
BCLAF1	0.524473	7.87e-06
BCR	0.735888	0.000406
BDH2	0.702268	0.000193
BDKRB1	-1.2373	0.00959
BDNF	0.695415	0.0168
BDP1	-0.558791	0.0282
BEND3	-0.513951	0.00252
BEST3	0.506539	0.00418
BEST4	0.83352	4.89e-05
BET1	-0.697431	3.71e-05
BEX3	0.909563	3.41e-07
BFAR	-0.892057	9.2e-07
BGN	0.69137	0.0247
BHLHA15	-1.12329	0.0016
BHLHE41	0.695566	0.0164
BICC1	0.825314	0.00185
BID	0.667262	0.00504
BIN1	0.907828	1.15e-06
BIRC3	-0.724934	0.029
BIRC5	-0.709839	0.038
BLOC1S2	0.819712	2.48e-07
BLOC1S4	-0.712075	0.000267
BLOC1S6	-0.852275	5.59e-08
BLVRA	0.608738	9.64e-07
BMF	0.50931	0.0267
BMP3	0.569827	0.0142
BMP5	0.612924	0.0037
BMP6	0.743118	0.0019
BMP7	-1.12539	2.02e-06
BMPER	0.952084	2.02e-05
BMPR1A	0.912103	4.56e-06
BMPR1B	1.01113	4.75e-05
BMS1	-0.5612	0.000336
BNC2	0.597254	0.014
BNIP3	0.769753	8.65e-06
BOD1	-0.503945	0.0113
BOK	0.914869	8.55e-07
BOLA1	0.588562	0.00496
BOLA3	-1.1303	1.11e-08
BOLA3-AS1	2.07295	0.000989
BORCS5	-0.682232	3.38e-06
BORCS8	-1.06735	7.89e-11
BPESC1	-0.507142	0.00354
BPNT1	-1.31034	2.36e-09
BPTF	0.686633	7.37e-05
BRAF	-0.501026	0.000836
BRD2	-0.910006	2.57e-06
BRD3	-0.555851	0.0181
BRD7	0.626464	1.61e-06
BRD7P3	0.552677	8.85e-06
BRF1	0.517631	0.000236
BRICD5	0.860711	0.000343
BRINP3	1.13125	0.000214
BRIX1	0.508137	0.0018
BRMS1L	0.55851	0.00366
BRPF3	-0.602548	2.14e-06
BRWD1	-0.59763	0.00187
BTAF1	0.569089	0.00143
BTBD3	0.946523	0.00067
BTBD7	-0.815738	0.000138
BTBD9	0.609215	0.00334
BTF3	0.571664	4.45e-07
BTN2A1	-0.668359	0.000766
BTN2A2	0.697235	0.000523
BTN3A1	0.5868	0.0294
BTRC	0.607806	1.55e-05
BUB3	-0.662834	0.000222
BVES	0.738827	0.00026
C10orf10	-0.742746	0.0342
C10orf11	-0.638359	6.68e-05
C10orf2	-0.632752	0.00892
C10orf82	-0.503293	0.00435
C10orf95	0.985941	3.58e-05
C11orf1	0.51342	0.00414
C11orf16	0.84571	0.0493
C11orf54	0.601092	0.00898
C11orf57	-0.969891	1.58e-08
C11orf68	0.63753	0.000687
C11orf71	0.790484	0.000149
C11orf95	0.677468	0.000152
C12orf29	0.66775	1.29e-05
C12orf45	-0.82271	4.41e-08
C12orf54	0.696328	0.000913
C12orf65	-0.504801	7.14e-05
C14orf1	1.3926	3.51e-12
C14orf119	-0.616171	0.00102
C14orf37	1.08546	1.57e-06
C15orf32	-0.628011	0.00495
C15orf41	0.526366	5.07e-05
C15orf48	-1.06155	0.011
C15orf52	0.661266	0.00208
C16orf45	0.532861	0.0364
C16orf58	0.782716	0.000197
C16orf87	0.590498	0.012
C16orf89	-0.608662	0.000197
C17orf100	0.516928	0.0244
C17orf62	-0.630917	6.18e-06
C17orf74	-0.921409	1.05e-08
C17orf89	-0.544384	7.28e-05
C17orf96	-0.802293	0.03
C18orf21	0.584731	6.65e-07
C18orf25	0.92124	2.62e-08
C18orf32	-1.52333	1.88e-07
C19orf33	0.673229	0.000307
C19orf43	-0.717549	4.59e-05
C19orf44	0.67283	0.00269
C19orf48	-0.53531	0.00359
C1GALT1	-1.22854	4.64e-07
C1GALT1C1	0.582543	1.18e-05
C1orf105	-1.04772	1.39e-05
C1orf115	0.806204	0.000177
C1orf116	-0.506151	0.0319
C1orf168	0.604926	0.0489
C1orf186	0.765705	0.00258
C1orf198	0.759307	7.53e-05
C1orf216	-0.621905	5.57e-05
C1orf226	-0.513797	0.00353
C1orf35	0.641193	5.85e-06
C1orf43	0.666048	1.82e-07
C1orf87	0.949395	0.0193
C1QB	0.516147	0.0179
C1QTNF2	0.903656	0.000116
C1QTNF5	1.29626	0.000362
C1QTNF7	1.54627	5.49e-09
C1QTNF9	0.506209	0.0484
C20orf141	0.782637	0.000115
C20orf96	0.776867	0.000833
C22orf15	0.967953	0.0222
C22orf39	-0.623283	0.0031
C2CD2	-0.652419	0.00167
C2CD4B	-1.16821	0.0251
C2CD5	0.569334	0.00614
C2orf27A	0.635767	0.000118
C2orf54	-1.41028	3.15e-07
C2orf68	0.900597	1.93e-06
C2orf73	0.820664	0.0343
C2orf74	0.676413	0.00487
C2orf82	-0.569191	0.00199
C2orf83	1.74809	0.024
C3AR1	-0.605899	0.00457
C3orf14	-0.614103	8.75e-05
C3orf52	-0.782862	0.000403
C3orf70	0.566376	0.00136
C3orf80	0.616855	0.00202
C4B	-0.767899	0.00212
C4BPA	0.574942	0.0396
C4orf3	0.591493	1.77e-05
C4orf32	-0.580846	0.00374
C4orf46	0.520354	0.000139
C5AR1	-1.38777	5.26e-05
C5orf22	0.587952	0.000689
C5orf38	0.634949	0.0106
C5orf42	0.535519	0.000214
C5orf45	0.678325	2.35e-05
C5orf51	0.638821	3.44e-08
C5orf56	0.832447	0.00204
C6orf48	0.549626	7.65e-05
C7orf50	0.581407	0.000598
C8B	0.659085	0.0298
C8orf33	0.844894	1.29e-05
C8orf34	0.71073	0.00138
C8orf44	0.591659	0.000302
C9orf129	0.546248	0.00109
C9orf142	0.512822	0.0147
C9orf69	-0.671259	1.79e-05
CA13	-0.56545	0.0334
CA8	-0.514706	0.0377
CAB39L	0.642959	0.000226
CABIN1	-1.06449	9.36e-09
CABLES1	0.754408	0.000374
CABP7	2.73348	0.000992
CABYR	0.596676	0.0354
CACNA1C	0.829226	0.000133
CACNA1D	0.593727	0.00354
CACNA1E	-2.01237	0.00194
CACNA1H	1.30733	3.84e-08
CACNA2D2	0.672785	0.00534
CACNA2D3	0.558627	0.000458
CACNB1	0.58486	1.08e-06
CACNG7	-0.717529	0.000385
CACUL1	-1.61886	1.65e-15
CADM1	0.632264	0.0335
CADPS	0.50811	0.0239
CALB2	-0.762797	0.0324
CALCOCO2	0.581518	8.02e-06
CALM1	0.530168	0.00414
CALR	0.5148	0.000104
CAMK2N1	0.730274	0.000359
CAMKK2	0.555877	0.00085
CAMKV	-0.839554	0.000201
CAND1	-1.85096	4.27e-15
CANX	0.614394	0.000377
CAPN1	-0.802497	0.000107
CAPN10	-0.852726	3.34e-08
CAPN12	0.780422	0.000447
CAPN14	0.52718	0.00118
CAPN15	0.54193	0.00909
CAPN2	0.595352	1.5e-05
CAPN9	0.610246	0.0436
CAPRIN2	0.79128	7.16e-05
CAPS	1.10282	0.0251
CAPS2	1.1769	0.000765
CAPZA1	0.678165	0.00204
CAPZA2	-1.1923	1.09e-07
CARD11	-0.922757	2.07e-06
CARD16	-0.604233	0.00145
CARMIL1	0.938999	2.39e-07
CARNMT1	-0.828331	0.00216
CARS2	0.669498	2.21e-08
CASC2	0.621052	0.0217
CASC3	0.675734	7.55e-07
CASD1	0.501273	0.00191
CASKIN1	0.941233	9.23e-07
CASP10	0.520958	0.00243
CASP2	-0.569223	0.000524
CASP4	0.575211	0.000268
CASP5	0.592138	0.0251
CASP8	-1.71543	1.7e-09
CASQ2	1.03528	2.51e-05
CAT	0.801592	1.83e-06
CAV1	1.23863	1.73e-06
CAV2	0.998232	1.28e-05
CBFA2T2	0.91037	9.47e-06
CBLN2	-0.505247	0.00862
CBR1	-0.646254	0.00332
CBWD5	-1.18249	2.04e-06
CBX1	-0.947635	9.55e-07
CBX4	0.748926	5.58e-07
CBX5	0.75287	2.41e-08
CBX6	1.27439	7.53e-08
CBX7	-0.769087	0.000253
CBX8	0.612231	0.00141
CBY1	1.01129	4.42e-09
CC2D2A	0.562987	0.011
CCBE1	0.664358	0.00552
CCDC110	0.501549	0.0107
CCDC121	0.763727	0.000305
CCDC130	0.680505	1.59e-06
CCDC137	-1.12376	1.24e-11
CCDC14	0.824907	1.36e-06
CCDC144A	-1.04781	0.00247
CCDC144B	-0.777857	0.00941
CCDC146	0.899556	0.00616
CCDC149	-0.840102	4.51e-06
CCDC15	0.508246	0.00643
CCDC151	0.760334	0.0148
CCDC158	0.70602	0.0361
CCDC159	-0.601449	1.77e-05
CCDC17	1.2325	0.0113
CCDC172	-0.556092	0.00205
CCDC174	-0.753556	4.87e-06
CCDC180	-0.588393	1.42e-05
CCDC181	0.535844	0.044
CCDC186	-1.0715	3.2e-08
CCDC189	0.743541	0.00353
CCDC191	1.01248	6.49e-05
CCDC25	-0.646017	2.09e-05
CCDC28A	0.746192	3.14e-06
CCDC28B	0.530439	0.00809
CCDC3	1.01463	0.000108
CCDC30	0.657718	0.00154
CCDC34	0.859634	2.89e-05
CCDC39	0.659488	0.00476
CCDC47	-0.879126	1.97e-05
CCDC57	-1.14061	1.22e-11
CCDC58	-0.670199	0.00145
CCDC59	0.905078	0.000127
CCDC66	0.948482	0.0364
CCDC71	-1.67942	1.88e-09
CCDC77	1.08613	7.05e-06
CCDC8	0.957544	3.2e-05
CCDC81	0.827604	0.000606
CCDC82	0.580991	0.00129
CCDC85C	-0.841407	3.79e-09
CCDC88A	0.65969	0.000222
CCDC89	0.805458	0.000249
CCDC91	-1.01546	5.29e-09
CCDC92	0.564328	0.000103
CCDC94	0.755254	6e-05
CCDC96	0.751676	0.0229
CCER1	-0.566823	0.00294
CCL13	-0.936685	0.0156
CCL19	-1.5978	0.000173
CCL2	-1.04281	0.0456
CCL20	-1.30849	0.00851
CCL23	-0.77261	0.00074
CCL27	0.510459	0.0169
CCL3	-0.852664	0.0167
CCL3L3	-0.875912	0.00942
CCL7	-0.911254	0.0137
CCL8	-1.04817	0.0202
CCM2L	0.771151	0.00249
CCND1	0.518204	0.00202
CCND2	0.939964	9.34e-07
CCND3	0.598186	0.000369
CCNF	-0.622465	0.000348
CCNG2	0.726016	0.00179
CCNL2	0.680903	6.71e-07
CCNY	0.653912	0.000778
CCNYL1	-0.604638	0.00376
CCR1	-1.09053	0.000232
CCR3	-1.83266	5.06e-10
CCR6	-1.03965	0.00183
CCR7	-0.933272	0.00272
CCSER2	0.835105	0.000288
CCT4	0.603283	5.21e-07
CD101	0.546061	0.00342
CD177	-0.55829	0.0449
CD1D	0.506128	0.00856
CD200	0.733865	0.00217
CD200R1	0.564606	0.0252
CD2BP2	-0.601047	2.16e-06
CD300A	-1.11219	5.75e-07
CD300C	-0.673345	0.00051
CD300E	-0.515936	0.00279
CD34	-0.819048	0.0108
CD37	-0.690631	0.00022
CD40	-0.991343	3.46e-06
CD48	-1.02681	0.00373
CD58	0.501878	0.00358
CD59	0.557855	8.27e-06
CD5L	0.679697	0.0064
CD69	-0.941996	0.0206
CD70	-1.19944	0.000237
CD81	0.663295	1.02e-07
CD86	2.93956	3.98e-05
CDADC1	-0.624245	7.3e-05
CDC14B	0.693672	0.00161
CDC20B	-0.560001	0.00853
CDC25B	0.599489	0.00279
CDC42	-0.629266	1.06e-07
CDC42BPA	0.549382	0.000103
CDC42EP1	-0.678661	0.0027
CDC42EP2	-1.16739	1.88e-06
CDC42EP4	-0.889905	0.000101
CDCA5	-0.707346	0.0032
CDH10	0.586157	0.0019
CDH11	0.824127	0.00209
CDH13	0.974903	0.00234
CDH23	0.722234	0.000101
CDH3	-1.36392	0.00019
CDH6	1.1513	3.69e-05
CDH7	-0.537497	0.00154
CDHR3	0.855777	0.0356
CDK13	0.601818	0.00243
CDK14	0.674643	0.000165
CDK2	0.710771	0.0018
CDK2AP1	0.724593	4.42e-05
CDK5RAP1	0.541882	0.0043
CDK5RAP3	0.742768	1.56e-08
CDK9	-0.568555	1.66e-05
CDKN1A	-1.47216	2.76e-05
CDKN1B	0.791695	1.02e-05
CDKN2B	-0.500269	0.00153
CDKN2C	0.998104	8.13e-05
CDKN2D	-0.659575	0.00015
CDO1	0.886868	0.0032
CDR2	0.515961	0.000436
CDV3	-0.749174	1.47e-05
CEACAM19	0.659199	0.000484
CEACAM20	0.83046	3.56e-05
CEACAM3	0.602288	0.0042
CEACAM7	1.04579	2.74e-05
CECR2	-0.907605	0.000275
CECR5-AS1	0.594914	0.00463
CECR7	0.94761	6.01e-06
CELF5	-0.824669	8.24e-07
CELSR1	0.828098	9.47e-07
CELSR2	0.568654	0.000883
CELSR3	0.776431	0.000264
CENPB	0.599551	0.00191
CENPE	0.70019	2.69e-05
CENPJ	0.752018	1.28e-08
CENPL///GAS5	-0.546649	0.00107
CENPN	1.02691	0.00306
CENPQ	0.83524	3.51e-06
CENPW	-0.719298	0.000443
CEP120	0.610713	0.000773
CEP126	0.991085	0.000422
CEP128	0.786074	0.000161
CEP162	1.16918	1.97e-07
CEP170	0.813433	1.81e-05
CEP19	-0.800854	0.000231
CEP250	0.540626	3.49e-05
CEP290	1.28944	2.91e-09
CEP57	0.888942	1.24e-06
CEP63	-0.55528	1.16e-05
CEP68	0.50205	0.00766
CEP78	0.702966	3.65e-06
CEP83	0.815025	2.92e-06
CEP95	0.784821	5.51e-08
CEPT1	0.86941	0.000142
CERS4	0.526678	0.000195
CES1	1.15717	9.24e-06
CES5A	-0.521571	0.00959
CFAP100	1.65207	0.00155
CFAP157	1.17716	0.0174
CFAP20	0.604844	0.000137
CFAP206	1.22471	0.0291
CFAP45	1.14297	0.0112
CFD	0.864399	0.000133
CFH	0.88049	0.00039
CFHR5	-0.903044	0.000142
CFL1P1	-0.852501	2.93e-07
CFL2	0.500644	0.0124
CFLAR	-0.926004	0.000197
CGA	-0.700192	0.000193
CGB1	1.58555	0.0052
CGNL1	0.59917	0.000856
CH25H	-1.79138	0.00225
CHAF1A	-0.621399	2.28e-05
CHCHD2	-0.723298	0.000154
CHD1L	0.557971	7.52e-05
CHD6	0.526779	0.0136
CHD7	-0.841245	0.0102
CHDH	0.745116	0.00148
CHI3L1	-1.71168	8.25e-06
CHI3L2	-1.18392	0.00297
CHIC2	-0.622205	0.00207
CHID1	-0.683131	4.41e-06
CHIT1	-1.34243	0.0183
CHMP2B	-0.566788	0.014
CHMP3	0.581449	9.53e-05
CHMP4B	-2.06057	7.5e-16
CHN1	0.977024	0.000218
CHODL	0.587355	0.0119
CHORDC1	-0.659151	0.000238
CHRD	0.759135	0.000236
CHRDL2	-1.27415	9.19e-05
CHRM2	1.22182	1.02e-06
CHRM3	1.31958	1.27e-05
CHRM4	-0.690361	0.00136
CHRNB1	-0.545748	0.00531
CHST11	-0.704664	0.000124
CHST14	0.585712	1.17e-05
CHST15	-0.576106	0.000636
CHST2	-1.17012	1.52e-07
CHST3	0.571052	0.012
CHST6	0.997696	0.0101
CHSY3	0.500317	0.0394
CHTF18	0.611849	1.12e-05
CHTOP	-0.959145	3.98e-07
CIAPIN1	0.62967	0.000962
CIART	0.630456	0.00493
CIITA	-1.14388	1.01e-05
CIPC	0.53492	0.0084
CIRBP	1.28368	3.17e-05
CISD1	-0.569581	7.56e-05
CITED2	0.525799	0.0231
CIZ1	0.502862	0.000771
CKAP2	-1.09641	0.000158
CKB	0.811089	1.24e-05
CKLF	-1.04365	4.08e-06
CKMT2	0.50887	0.0104
CKS2	-0.565591	0.00719
CLASP1	-0.529079	5.44e-05
CLASP2	0.994457	6.36e-08
CLASRP	0.704977	0.00111
CLC	-1.16078	0.0215
CLCN3	0.695571	4.42e-05
CLCN7	0.870731	0.000181
CLDN1	-1.21926	0.0102
CLDN11	0.801597	0.000189
CLDN3	0.829958	0.000716
CLDN9	0.540134	0.00436
CLDND1	0.536659	1.42e-05
CLEC10A	0.623267	0.0371
CLEC14A	0.763121	0.0111
CLEC3B	0.834866	0.00216
CLEC4E	-1.07351	0.0149
CLGN	0.672583	0.00358
CLIC2	-0.886989	4.14e-05
CLIC3	0.604589	0.00081
CLIC4	-0.509135	0.00325
CLIC5	0.872258	0.00131
CLINT1	-0.745156	8.72e-08
CLIP3	0.59762	0.0146
CLK1	0.762621	0.000378
CLK2	0.864106	2.46e-07
CLK3	-0.50021	2.45e-05
CLK4	0.547611	0.00351
CLMP	-1.74902	1.93e-08
CLN3	0.604752	0.00869
CLN5	0.763049	1.85e-07
CLN8	-1.14377	7.1e-10
CLNS1A	0.78944	2.2e-09
CLOCK	0.620628	0.000196
CLPTM1	-0.657541	0.00385
CLSTN3	-0.581311	0.00242
CLTB	0.579907	0.00128
CLU	1.05939	2.99e-07
CLUAP1	0.832192	8.27e-06
CLUH	-0.561878	0.0254
CLVS1	-1.30582	6.33e-07
CLYBL	0.529742	0.0109
CMC2	-0.571727	1.48e-06
CMIP	-0.741059	8.48e-08
CMKLR1	1.06772	1.19e-05
CMTM2	-0.861726	0.0246
CMTM7	-0.609474	0.00112
CMYA5	0.672841	0.00239
CNBD1	-0.564319	0.00382
CNBP	0.646009	7.46e-05
CNEP1R1	0.540004	0.00876
CNFN	0.581277	3.58e-05
CNN1	1.41902	7.95e-05
CNNM2	0.961205	4.64e-06
CNOT1	0.583096	0.00184
CNOT6L	-0.632533	0.000138
CNOT7	0.544681	3.38e-06
CNP	0.565673	0.00303
CNPY2	0.652128	1.46e-05
CNST	1.01487	3.99e-08
CNTLN	-0.568745	0.000863
CNTN1	1.02629	0.00761
CNTN4	0.687852	0.000821
CNTN6	0.61555	0.0175
CNTNAP3	0.534583	0.00832
CNTROB	0.677937	0.000197
COA3	0.555688	2.01e-06
COA5	0.861055	1.26e-07
COASY	-0.767279	3.17e-06
COBLL1	0.896056	1.46e-06
COG2	0.810168	0.000747
COG6	0.751325	4.61e-05
COIL	0.812161	0.00011
COL12A1	0.679045	0.0126
COL14A1	1.04262	0.00236
COL15A1	0.80339	0.00696
COL17A1	-0.804444	0.0234
COL21A1	1.02021	0.000202
COL23A1	0.733125	0.000239
COL24A1	0.555431	0.0108
COL4A1	1.25497	0.000218
COL4A2	0.966535	0.00179
COL4A3	0.675044	0.00103
COL4A4	0.512582	0.0214
COL4A5	0.682996	0.000853
COL4A6	0.910788	0.000526
COL5A3	0.54224	0.0306
COL6A1	0.797157	0.0011
COL6A2	0.699824	0.0472
COL6A5	0.772963	0.00619
COL6A6	0.55186	0.0465
COL7A1	0.57485	0.00105
COL9A2	0.572721	0.00168
COLCA2	0.520111	0.0355
COLGALT2	1.3448	2.15e-05
COMMD3	0.799659	8.12e-08
COMMD7	0.639967	5.91e-07
COMTD1	0.657832	8.36e-07
COPA	-0.596811	0.000661
COPB2	0.613683	1.05e-08
COPG2	-0.625994	4.21e-05
COPRS	0.65524	1.96e-07
COPS5	0.548202	1.85e-06
COPS7A	-0.548301	1.2e-05
COPS8	0.559774	0.0002
COPZ1	0.586401	3.3e-05
COQ4	0.571729	2e-05
COQ9	0.590752	8.24e-06
CORIN	0.502208	0.0134
CORO1A	-0.970268	1.78e-05
CORO2B	0.517445	0.0065
CORO6	0.633211	0.00459
COTL1	-0.824727	0.000402
COX5A	-1.16373	3.96e-10
COX6B1	0.559817	6.78e-07
COX7A2L	-0.626112	5.17e-07
CPA3	1.27584	7.1e-07
CPED1	0.627915	0.037
CPLX2	0.873448	2.62e-06
CPLX4	-0.519072	0.00227
CPNE3	0.635802	0.000162
CPOX	0.725934	0.000642
CPS1	0.564108	0.00655
CPT2	-1.09926	4.7e-09
CPTP	-0.521829	0.00387
CRABP1	-0.545276	0.0101
CRCT1	-0.634655	0.0368
CREB3L4	1.02259	3.62e-10
CREBBP	0.80728	8.96e-05
CREM	-1.00571	0.00423
CRHR2	-1.02396	0.0176
CRIM1	0.982197	5.21e-06
CRIP1	0.553199	0.0203
CRIPAK	0.690444	0.00229
CRISPLD1	0.693563	0.00507
CRISPLD2	1.51841	0.00327
CRKL	-1.2375	1.24e-08
CRMP1	0.58317	0.000533
CRNKL1	-0.692342	6.72e-05
CROCCP2	0.53935	0.0135
CROCCP3	1.36785	6.52e-08
CRTAM	-0.66082	0.0115
CRTC3	0.6335	0.000621
CRY1	0.67691	0.00276
CRYAB	0.894773	5.61e-06
CRYBB2P1	0.671872	0.000191
CRYGA	-0.576942	0.000765
CRYGS	0.506543	0.00313
CRYL1	0.774989	1.18e-07
CSDE1	0.530129	4.97e-05
CSF2	-0.997236	0.00497
CSF3	-1.39132	0.0425
CSK	-0.713029	1.61e-05
CSNK1A1	0.674107	3.53e-06
CSNK1D	-1.13133	4.5e-10
CSNK2A1	-0.79217	2.24e-06
CSRNP1	-1.27244	0.00295
CSRNP3	0.908841	0.000541
CSRP1	1.28949	1.04e-07
CSRP2	0.632463	0.0026
CST9L	-0.555	0.000347
CSTF2T	0.592739	3.81e-06
CSTF3	0.757389	2.28e-06
CT45A5	1.01156	0.0258
CT55	-0.594161	0.00163
CTAG1A	0.651165	0.0014
CTAGE11P	0.739883	2.16e-05
CTAGE15	0.73602	1.49e-05
CTAGE4	0.696765	0.000281
CTAGE6	0.675629	4.83e-05
CTBP1	0.577199	2.77e-06
CTBP2	0.777228	4.04e-06
CTBS	-0.522558	0.00287
CTDSP1	0.601233	2.99e-05
CTDSPL	-0.616768	0.000148
CTGF	1.10839	0.000682
CTH	0.678485	0.0253
CTNNA1	0.537024	0.000145
CTNNAL1	0.862155	0.000261
CTNND1	0.741229	0.000252
CTR9	0.55894	0.00037
CTSA	-0.906341	1.62e-06
CTSC	0.544672	0.0166
CTSF	0.571283	0.000291
CTSS	-2.14262	6.15e-08
CTTN	-0.661985	4.93e-05
CTTNBP2	0.777538	0.00296
CUEDC2	0.518424	4.06e-05
CUL2	-1.14217	7.04e-07
CUL3	0.513201	0.00761
CUL9	0.625874	1.63e-05
CUTA	0.560886	1.67e-06
CUZD1	0.828073	6.6e-05
CWC25	0.971862	3.07e-07
CWH43	1.1798	0.00211
CXADRP3	0.585884	0.0121
CXCL12	-1.09497	0.000459
CXCL13	-1.18598	0.0269
CXCL3	-0.844288	0.0434
CXCL5	-0.777346	0.0419
CXCL8	-2.2548	0.000418
CXCR2	-0.633237	0.0105
CXCR3	-0.668769	0.023
CXCR6	-1.0177	0.00138
CXorf23	-1.15431	1.01e-06
CXorf36	0.751672	0.000257
CXorf40B	0.842218	6.86e-09
CXorf57	0.541911	0.0151
CYB561	-1.13459	5.27e-09
CYB561A3	-0.516067	0.00404
CYB561D1	-0.936724	0.00985
CYB5R2	0.745126	0.00904
CYBRD1	1.01902	9.98e-07
CYCS	-1.9468	4.02e-10
CYHR1	1.08418	1.22e-05
CYP1A2	0.620174	0.00529
CYP1B1	-1.03218	0.000605
CYP20A1	-0.603427	1.65e-05
CYP21A2	0.960537	3.88e-05
CYP26B1	1.31254	0.00767
CYP2A7	0.503304	0.0305
CYP2A7P1	1.02186	1.93e-06
CYP2E1	0.828935	8.12e-05
CYP2R1	0.807375	5.44e-08
CYP2U1	0.575552	0.00279
CYP3A4	1.14419	0.000598
CYP3A5	0.503092	0.00402
CYP3A7	1.28268	0.000557
CYP4F8	0.932948	3.55e-06
CYP4V2	1.46829	1.76e-10
CYP4X1	0.934161	0.000746
CYP4Z1	0.524847	0.017
CYP51A1	-0.541678	0.0057
D2HGDH	0.622442	0.0002
DAAM1	0.767059	1.23e-05
DAAM2	0.672622	0.000534
DAB2	0.798033	4.31e-06
DAB2IP	0.633422	0.000423
DACH1	0.924783	0.00763
DACT3	1.58873	9.09e-08
DAD1	0.510896	2.73e-06
DAOA	-0.827458	6.57e-06
DAP	0.705206	0.000122
DAPK1	0.880471	2.1e-05
DAPK2	0.603068	0.00382
DBNDD2	0.616093	0.0017
DBNL	0.584493	0.000332
DBP	0.625788	0.0119
DCAF15	0.615155	0.00226
DCAF4L2	0.578845	0.0269
DCAF5	-0.841402	4.91e-10
DCAF8	0.605204	3.83e-06
DCBLD2	-0.55859	0.000231
DCN	0.916412	7.29e-05
DCP1A	0.866901	5.95e-08
DCP1B	0.614374	6.11e-05
DCTN2	0.832278	9.94e-06
DCTN6	0.599621	4.43e-06
DDAH1	0.792972	7.62e-08
DDC	1.18512	0.000491
DDIAS	0.67922	0.0156
DDIT4L	0.633536	0.0258
DDO	0.793099	1.79e-05
DDR2	1.68411	2.01e-07
DDX1	0.718167	1.78e-09
DDX10	0.669505	5.42e-06
DDX17	-0.578307	0.00104
DDX24	-0.753087	7.23e-08
DDX39B	0.537357	0.00559
DDX3X	-0.938218	0.00522
DDX43	0.864334	0.0217
DDX46	0.735515	3e-06
DDX47	0.608645	1.59e-07
DDX60	0.513819	0.0312
DEAF1	0.780138	0.0428
DECR1	0.602468	8.25e-06
DEFB103B	-0.582031	0.00794
DEFB4A	-0.903645	0.0186
DENND2A	0.565269	0.000726
DENND4A	-1.04681	5.82e-06
DENND4B	1.01948	1.14e-05
DENND5A	0.883981	0.000511
DEPDC1	-0.58882	0.000459
DEPDC4	0.523907	0.00444
DERA	0.58138	0.000138
DERL1	-0.763004	9.08e-08
DES	1.20731	9.16e-05
DESI1	-0.807625	6.15e-05
DGAT1	0.849982	3.8e-05
DGAT2	-0.715499	0.00693
DGCR6	-0.516006	0.000688
DGCR8	0.785284	0.000152
DGKD	-0.515397	0.0285
DGKE	0.707652	7.11e-05
DGUOK	-0.846141	2.96e-08
DHCR24	-0.657184	0.00074
DHDH	0.552069	0.0277
DHFR	-0.840302	6.8e-07
DHRS12	0.522475	0.0374
DHRS13	0.573604	0.000567
DHRS2	0.500325	0.0286
DHRS7C	-0.730936	7.48e-05
DHX15	0.630716	5.79e-05
DHX35	0.684549	7.48e-06
DHX36	0.512083	0.0241
DHX40	-0.590797	0.0288
DHX57	0.694126	1.72e-06
DIAPH2	0.703847	8.56e-07
DICER1	-0.59568	0.0295
DICER1-AS1	-0.554018	0.00149
DIEXF	0.50529	0.00474
DIS3L	0.681663	0.00913
DIS3L2	-0.54002	5.21e-07
DIXDC1	0.523478	0.0106
DKFZP564C152	0.531809	0.0192
DKK2	1.12906	0.00457
DKK3	1.42477	2.51e-08
DLG4	-0.955794	4.09e-06
DLGAP2	-0.63592	0.00983
DLK1	-0.634085	0.00136
DLST	-2.12493	6.83e-20
DLX5	-0.670153	0.00923
DMBT1	-0.943388	0.00442
DMD	1.81629	0.00245
DMPK	0.911842	1.18e-06
DMRT2	0.68574	0.00893
DMRTB1	-0.685682	0.000493
DMRTC2	-0.567424	0.00532
DNAH1	0.808012	4.11e-05
DNAH11	0.651239	0.00748
DNAH14	-0.688336	3.33e-05
DNAH17	-0.772339	0.0011
DNAH2	0.956015	0.0319
DNAH5	0.937309	0.0288
DNAI1	0.916063	0.00496
DNAJB1	-0.613487	0.00204
DNAJB12	-0.655466	1.41e-08
DNAJB2	0.633473	1.44e-05
DNAJB6	0.633375	2.9e-07
DNAJC10	-1.12929	2.68e-07
DNAJC12	0.506166	0.0406
DNAJC13	0.619071	1.65e-05
DNAJC14	-0.537675	6.1e-07
DNAJC19	-0.572042	3.39e-05
DNAJC21	-0.908095	1.43e-06
DNAJC27	0.912939	9.77e-05
DNAJC4	0.530312	0.0157
DNAJC7	-1.20112	2.56e-13
DNAJC9-AS1	0.594233	0.0117
DNAPTP3///FN1	0.822381	0.000649
DNASE1L3	1.58554	0.00123
DNHD1	0.808685	3.21e-05
DNLZ	-0.680362	1.89e-05
DNM1	0.515413	0.0356
DNM3OS	1.31741	1.58e-08
DNTTIP2	0.587977	0.000115
DOCK10	-0.721867	0.00203
DOCK9	0.71046	0.000792
DOHH	-1.18648	4.42e-07
DOK2	0.73417	0.00323
DOK6	0.988924	5.87e-05
DPAGT1	0.567603	0.000438
DPCD	0.64303	0.000865
DPCR1	0.583346	0.00214
DPH2	-0.52404	0.00102
DPH3	-0.517395	0.000191
DPH3P1	-0.710986	0.000487
DPH7	0.570048	0.00196
DPP4	-0.59447	0.0203
DPP6	1.17206	0.000211
DPT	1.34151	1.31e-05
DPY19L1	-0.615451	0.00141
DPY19L2	0.574933	0.00734
DPY19L4	0.663804	0.000374
DPYSL2	0.859283	7.93e-09
DPYSL3	0.676632	0.00224
DRAM1	-1.26401	1.38e-07
DRC3	0.857402	0.042
DRC7	0.635863	0.0298
DRICH1	-1.70601	6.71e-15
DSC2	0.642073	0.00215
DSCAML1	0.79473	0.00324
DSCC1	0.521129	0.0107
DSEL	-0.650231	0.000568
DSP	-0.5926	0.0296
DST	1.25353	1.08e-08
DSTN	0.857226	3.3e-07
DTD2	0.751487	2.46e-06
DTWD1	0.517846	0.000631
DTX3	1.0281	4.67e-08
DUBR	0.709534	0.000309
DUOX1	0.700904	0.00417
DUSP13	-0.557817	0.0487
DUSP15	1.06665	2.79e-05
DUSP16	-0.829376	9.35e-05
DUSP2	-1.2106	0.00033
DUSP26	0.884546	0.00739
DUSP5	-0.978615	0.00148
DUT	-1.11506	3.49e-06
DVL1	0.757798	0.000857
DVL2	-0.730057	1.65e-08
DVL3	0.715027	2.09e-06
DXO	0.934639	2.03e-07
DYNC1H1	1.17351	2.43e-13
DYNC1I1	0.634114	0.00713
DYNC2H1	0.699088	0.00779
DYNC2LI1	0.973329	3.25e-05
DYNLRB1	0.552152	0.00204
DYNLT3	0.789496	0.000289
DYRK2	-1.20854	1.48e-07
DYRK3	-0.57962	0.026
DYX1C1	0.944761	0.00294
DZANK1	0.738402	0.00154
DZIP1	0.509416	0.0148
DZIP1L	-0.657636	0.0125
DZIP3	0.668808	0.0035
E2F4	-1.28548	1.18e-11
E2F6	0.826477	0.000492
E4F1	0.518187	0.000101
EAF1	-0.569602	0.00326
EBF1	0.890672	0.00295
EBLN2	0.554323	0.000306
EBLN3P	-0.854228	3.49e-06
ECE1	-1.10989	8.69e-07
ECEL1P2	0.727592	0.00352
ECH1	-0.526938	5.32e-05
ECM2	1.08221	0.000323
ECT2	0.523446	0.0448
EDA	0.646818	0.00324
EDARADD	-0.663169	0.000402
EDC3	0.849668	4.38e-07
EDEM3	0.697312	0.000941
EDN2	-0.718384	0.0432
EDNRA	0.533338	0.0291
EDNRB	0.73571	0.0071
EDRF1	0.543093	0.00229
EEA1	0.699228	4.04e-07
EEF1A1	1.19795	1.6e-07
EEF1D	0.631464	7.3e-07
EEF2K	0.578272	0.000334
EFCAB1	1.35478	0.0209
EFCAB14	-0.960511	1.15e-09
EFCAB3	-0.927926	0.00524
EFCAB7	1.11554	3.94e-06
EFCC1	1.27797	0.00145
EFHB	1.74024	0.00694
EFHC1	0.78478	0.000298
EFHC2	0.693082	0.0319
EFHD2	-0.556297	0.00151
EFL1	1.1174	0.0147
EFNA5	0.585498	0.000884
EFNB3	0.557452	0.0207
EFR3B	-0.612313	0.000979
EFS	0.547116	0.0191
EFTUD2	0.525571	0.00012
EGFL7	1.06291	0.000319
EGLN2	-0.522905	0.001
EHBP1	0.825809	2.62e-08
EHD3	0.59539	0.0234
EHMT2	0.589345	0.000292
EI24	0.92323	3.76e-10
EIF1AY	-0.546186	0.0229
EIF1B	-1.09535	7.22e-10
EIF2AK1	0.921452	2.03e-06
EIF2AK3	-0.915519	3.82e-05
EIF2AK4	-0.520774	7.34e-06
EIF2B2	0.520698	0.000711
EIF2S1	-0.501297	0.00204
EIF2S2	-0.69386	0.000219
EIF3B	0.557547	0.000674
EIF3C	0.597155	3.21e-05
EIF3F	-0.692175	3.73e-07
EIF3G	0.621215	1.18e-06
EIF3H	0.842538	0.00418
EIF4A1	-0.791705	0.00014
EIF4A2	0.647023	1.93e-05
EIF4B	0.761373	5.88e-06
EIF4E	-0.582421	2.93e-05
EIF4E3	0.529446	0.0112
EIF4G2	0.633867	8.2e-08
EIF5	1.3211	1.74e-05
EIF5A2	0.511385	0.00375
ELAC2	-0.759126	1.08e-05
ELAVL1	-0.854908	8.58e-10
ELF2	-0.553882	3.77e-05
ELF4	-0.595763	2.11e-06
ELL2	1.13938	0.00283
ELL3	0.71612	0.000124
ELMO2	-0.768207	0.000859
ELMOD3	0.541496	0.000284
ELMSAN1	0.606652	0.00177
ELN	0.573887	0.0462
ELOVL1	-0.565487	0.00233
ELOVL7	-0.544913	0.0187
EMBP1	-0.504015	0.0114
EMC1	-0.771125	1.94e-07
EMCN	0.933083	0.00407
EMD	-1.00315	1.7e-06
EMILIN1	0.720366	0.00187
EMILIN2	-0.515357	0.0006
EML1	0.789678	0.00106
EMP1	-1.47224	0.00362
EMP2	0.847485	0.000522
EMP3	0.511618	0.0256
ENAH	0.502323	0.0205
ENG	-0.56499	0.0038
ENKUR	1.09751	0.0334
ENOSF1	0.624907	3.56e-05
ENOX1	0.652692	0.00898
ENOX2	-0.888962	2.44e-06
ENPP2	1.04681	0.00251
ENPP4	1.15415	0.000162
ENY2	-0.579761	0.00271
EPAS1	0.89881	0.00596
EPB41L1	0.702843	3.29e-05
EPB41L2	0.553524	0.00383
EPB41L3	0.728607	1.12e-05
EPB41L4A	0.511099	0.00528
EPC1	0.839092	3.7e-08
EPCAM	0.591991	0.00746
EPDR1	0.789412	2.32e-06
EPHA2	-0.716772	0.00206
EPHB3	0.996801	0.000127
EPHB4	0.507098	0.00951
EPM2AIP1	0.622155	0.00673
EPN2	0.726451	4.02e-05
EPOR	0.694873	3.99e-05
EPS15	0.620314	0.000123
EPS8	-0.996424	7.91e-10
EPS8L2	-0.563643	0.000116
EPT1	-1.29848	1.07e-12
ERBB2	1.19772	3.12e-10
ERBB3	0.945908	4.84e-06
ERBB4	0.758443	0.00316
ERC2	0.503921	0.0121
ERC2-IT1	-0.559759	9.97e-05
ERCC4	-0.721178	0.00351
ERCC5	0.516056	0.000339
ERF	-1.08012	1.77e-08
ERG	0.643685	0.00668
ERGIC1	0.741486	8.12e-07
ERI2	0.800076	1.08e-06
ERICH1	-0.735103	5.38e-05
ERICH3	0.967125	0.0203
ERMAP	0.625415	0.000128
ERN2	-0.512476	0.0213
ERO1A	0.786722	0.000976
ERRFI1	-0.763824	0.0142
ERVH-4	0.660832	0.000594
ERVV-1	-0.903538	0.0144
ESAM	-0.896609	7.57e-06
ESCO1	0.585044	1.21e-07
ESF1	-0.609822	0.00196
ESPL1	-0.852649	0.00838
ESR1	0.663297	0.0105
ESRRA	-0.746828	2.13e-09
ESYT1	0.513216	0.00216
ETAA1	0.728947	0.00152
ETNK1	0.60183	0.0247
ETS1	0.705221	0.000242
ETS2	-0.877263	0.00312
ETV5	0.956129	1.64e-06
ETV6	-0.743868	1.47e-06
EVA1B	0.515386	0.000719
EVC	0.719914	2.32e-05
EVC2	0.513456	0.00115
EVI2B	-0.812433	0.000267
EVL	0.648479	0.000468
EWSR1	-1.05911	8.8e-09
EXD2	0.616815	0.00144
EXD3	0.546512	0.00428
EXO5	0.510916	8.49e-05
EXOC1	0.901693	7.97e-11
EXOC2	0.86057	5.01e-08
EXOC3	-0.58471	1.24e-05
EXOC3L1	0.653494	0.000928
EXOC4	0.602472	1.1e-05
EXOC5	-1.06062	3.08e-08
EXOC6	0.794333	9.02e-06
EXOSC7	-0.871561	1.08e-08
EXOSC8	0.60177	1.47e-06
EXTL2	0.509386	0.0101
F11	0.507417	0.0258
F11R	-1.07728	2.53e-07
F2	-1.0521	1.23e-05
F2R	-0.612614	0.00774
F2RL2	0.67008	0.011
F2RL3	-0.885004	0.045
F5	-1.00563	0.000566
F7	0.640207	7.81e-05
F8	1.03039	1.66e-05
F8A1	1.02513	5.25e-11
FAAP100	-0.646776	0.00134
FABP3	-0.569286	0.00659
FADD	-0.618113	0.000963
FAF2	-0.617343	1.11e-08
FAM101A	-1.03245	0.0128
FAM102A	-0.706804	0.000344
FAM103A1	0.68139	3.58e-05
FAM104A	0.607802	0.000207
FAM104B	0.511142	0.000821
FAM110B	0.646039	0.000168
FAM110D	0.68325	0.000212
FAM111A	0.862218	5.12e-07
FAM117B	1.08406	7.82e-05
FAM120B	-0.680417	8.42e-07
FAM120C	0.650926	0.00901
FAM124B	0.627777	0.0343
FAM126B	0.699252	0.000142
FAM127A	0.630418	0.000119
FAM127B	0.657156	6.71e-08
FAM133B	0.768494	4.59e-07
FAM134A	-0.608168	0.000187
FAM135A	-0.580128	0.00976
FAM13B	-0.632324	6.06e-06
FAM149A	0.822408	0.000125
FAM150A	0.502626	0.0152
FAM150B	-0.810958	0.0309
FAM156A	0.501984	0.00371
FAM160B1	0.902564	2.91e-08
FAM161A	0.562669	0.00436
FAM161B	0.515507	0.0132
FAM162B	1.23059	6.62e-05
FAM166B	-1.14145	0.00092
FAM171A1	0.8543	7.22e-05
FAM172A	-0.680051	0.00424
FAM173A	0.66079	5.73e-07
FAM174B	0.538936	0.00288
FAM175A	0.609534	0.000916
FAM177A1	-0.70214	0.0022
FAM182B	0.909534	2.46e-05
FAM189A2	0.693705	0.00588
FAM189B	-0.824572	5.07e-10
FAM193A	-1.13823	1.43e-10
FAM193B	0.956779	0.00961
FAM204A	0.616487	0.000746
FAM205A	-0.848833	9.71e-05
FAM206A	-0.502816	0.00018
FAM208A	-0.685411	2.37e-05
FAM210B	0.577784	0.000106
FAM212A	0.61446	0.00329
FAM214A	0.931839	3.3e-05
FAM214B	0.616534	9.62e-05
FAM216B	0.882419	0.0312
FAM217A	-0.66618	0.000692
FAM218A	0.507482	0.00924
FAM219A	0.890181	3.99e-09
FAM21A	0.896397	0.000395
FAM21C	-0.743658	4.7e-05
FAM220A	0.550522	9.09e-05
FAM26E	0.565925	0.00443
FAM3A	-0.670437	6.16e-05
FAM3C	0.741043	0.000183
FAM46A	0.65099	0.0157
FAM46B	-0.527359	0.0323
FAM47E	0.585772	0.0157
FAM49B	-0.508193	0.00314
FAM50A	0.936005	0.000101
FAM50B	0.578583	0.000193
FAM53C	-0.731019	0.00233
FAM60A	-0.797967	4.3e-07
FAM63A	-1.22988	3.57e-05
FAM65B	-1.12252	0.0018
FAM69B	0.721421	0.0123
FAM69C	-0.535271	0.000444
FAM76A	0.510132	0.000925
FAM78A	-0.644089	0.00968
FAM84B	0.852292	7.13e-05
FAM86B2	-0.562381	0.000406
FAM86B3P	0.532475	0.00682
FAM91A1	-0.650019	7.78e-06
FAM96B	1.1654	3.94e-14
FANCC	0.508773	0.00282
FANCL	0.770647	0.00018
FANCM	0.618018	1.86e-05
FARP1	0.593239	5.95e-05
FARSA	-0.633399	8.68e-05
FARSB	0.642705	6.41e-06
FASTKD2	-0.561367	1.06e-05
FASTKD5	-0.795228	1.47e-07
FAT1	0.927788	0.000116
FAT2	0.958259	5.54e-05
FAT4	1.10527	3.11e-06
FBLN1	0.958942	0.00012
FBLN5	0.921087	1.7e-05
FBRSL1	-1.5623	0.00138
FBXL14	0.598211	0.000755
FBXL17	-0.635378	0.0159
FBXL19-AS1	-0.578734	0.00993
FBXL2	0.530275	0.000906
FBXL21	-0.578234	0.00166
FBXL7	0.519468	0.00445
FBXO10	-0.964755	3.66e-07
FBXO11	0.679226	4.71e-07
FBXO17	0.989884	3.59e-06
FBXO18	-0.718558	1.68e-08
FBXO21	0.786022	2.55e-07
FBXO22	0.545623	0.00396
FBXO3	0.867467	3.53e-06
FBXO31	-1.09359	1.53e-10
FBXO33	0.617568	0.00688
FBXO36	0.583775	0.00699
FBXO8	0.750658	3.48e-05
FBXO9	0.600783	6.93e-07
FBXW2	-0.797092	1.66e-08
FBXW7	0.559429	0.009
FCER1A	0.865242	0.0487
FCF1	0.82064	7.89e-07
FCGR1B	-0.869541	0.000321
FCGRT	0.887741	5.99e-05
FCHSD2	0.558439	0.000356
FCN1	-0.996726	0.00131
FCN2	-1.34782	0.000311
FDCSP	-1.55296	0.00857
FDFT1	0.515145	0.000305
FECH	0.84133	8.42e-06
FEN1	0.541378	0.00723
FENDRR	1.33147	0.000272
FERMT3	-0.557962	0.0176
FETUB	-0.706017	0.0491
FEZ1	0.776612	0.00112
FEZ2	0.708173	2.33e-07
FFAR2	-0.859141	0.00363
FGD5	0.990357	1.95e-05
FGD5-AS1	-0.839589	3.95e-05
FGF13	0.869289	0.000356
FGF14	0.638836	0.00135
FGF3	0.600821	0.0085
FGF7P6	0.593991	0.0024
FGF9	0.759187	0.0201
FGFBP2	1.16035	0.00305
FGFR1	-1.42446	1.7e-12
FGFR1OP2	-0.606978	0.000308
FGFR2	0.820433	5.89e-05
FGGY	-0.819318	0.00492
FGR	-0.674319	0.00433
FHL1	1.42348	4.29e-09
FHL5	0.855175	0.000948
FHOD1	0.556598	0.000246
FHOD3	0.800871	0.00455
FIBIN	1.63765	4.99e-06
FIGF	0.957988	0.0119
FIGNL1	0.570816	0.000743
FILIP1L	1.12077	3.77e-06
FKBP10	-1.57622	6.84e-07
FKBP11	-0.77849	0.0009
FKBP15	0.554209	0.0274
FKBP1A	-1.06165	0.000361
FKBP5	-1.00778	0.03
FKBP8	0.629733	0.00066
FKBP9	0.705804	3.24e-05
FKBP9P1	0.520995	0.0015
FKSG29	0.720008	0.0422
FLJ10038	0.632283	1.51e-06
FLJ20021	0.582212	3.02e-05
FLJ30901	0.784609	0.0138
FLJ32255	0.569651	0.00249
FLJ35700	0.602844	0.012
FLJ35934	-1.45056	0.0118
FLJ37453	0.634082	0.00148
FLJ38773	-0.504947	0.0478
FLNA	0.524681	0.0275
FLOT1	-0.685919	0.00169
FLOT2	0.50282	0.00397
FLRT2	0.655305	0.0221
FLT1	-0.629628	0.0128
FLT4	0.662293	0.00477
FLYWCH2	-0.991808	1.07e-07
FMC1	-0.887707	8.21e-08
FMN2	0.500637	0.0345
FMO3	0.693256	0.00377
FMO5	0.510821	0.0405
FN1	1.47242	2.91e-07
FN3KRP	0.609617	0.00986
FNDC3B	-0.5527	0.0219
FNIP1	-0.576014	0.000165
FNTA	-0.856832	0.00217
FOLH1	1.108	9.99e-05
FOLH1B	0.747662	5.72e-05
FOLR1	1.24162	1.65e-08
FOLR3	0.627424	0.0339
FOSL1	-0.775994	0.0328
FOSL2	-0.962922	0.00877
FOXA2	0.75199	0.000373
FOXC1	0.9825	0.00496
FOXC2	0.668679	0.0387
FOXD2	0.604129	0.00394
FOXE1	-2.65521	2.67e-05
FOXF1	0.926195	0.00436
FOXF2	0.739542	0.00202
FOXJ1	1.1175	0.0122
FOXK1	-0.870228	1.33e-08
FOXN3	0.620723	1.51e-06
FOXO1	-0.594879	0.00034
FOXO3	0.522699	0.00615
FOXO4	0.57542	0.00161
FOXP1	0.603466	2.52e-05
FOXP4	0.621148	0.0135
FOXR1	0.638101	0.00362
FPR3	-0.667774	0.00162
FRAS1	1.23121	4.67e-06
FREM3	0.776144	0.0116
FRG1BP	-0.640025	0.000974
FRMD1	-0.54442	0.000593
FRMD3	0.685259	0.000886
FRMD4A	-0.556476	0.00181
FRMD4B	0.650915	1.11e-06
FRMD8	-0.8565	2.14e-06
FRRS1L	0.530306	0.00224
FRY	0.875614	0.0114
FRZB	0.946399	0.00324
FSBP	0.509761	0.000223
FSTL1	1.23752	3.19e-05
FTL	0.523379	0.0116
FUBP1	-0.559819	5.62e-06
FUCA1	0.680283	0.00544
FUNDC2	-1.0749	2.83e-12
FUOM	-0.548315	0.00541
FURIN	-0.546119	0.0225
FUS	-1.3222	2.27e-09
FUT10	0.533838	0.000262
FUT3	-0.688777	0.00589
FUT6	-0.570472	7.16e-05
FXR1	0.528299	3.33e-05
FXYD1	0.651765	0.00461
FXYD4	0.751763	0.00119
FYB	-0.972834	5.39e-05
FZD1	0.803439	1.51e-05
FZD5	0.815681	4.07e-05
FZD7	0.659748	0.0173
G6PD	-0.942472	9.13e-06
GAB1	0.629841	0.004
GABARAPL3	0.528107	0.000548
GABBR1	1.20101	2.05e-07
GABRE	1.08259	2.82e-05
GABRG1	-0.505246	0.00145
GADD45A	-0.657914	0.0121
GADD45B	-1.15273	0.00264
GAGE3	-1.07303	1.78e-07
GALK2	0.61075	0.000112
GALM	0.599969	0.00214
GALNT10	-0.649913	1.45e-05
GALNT13	0.569185	0.0056
GALNT18	1.04824	5.74e-05
GALNT2	-0.673269	0.00261
GALNT3	-0.645875	0.0198
GALNT4	-0.517429	0.0123
GALNT5	0.933784	3.98e-05
GALT	-0.500375	1.95e-05
GAMT	0.812696	7.16e-06
GANAB	-0.94151	2.58e-08
GAPDH	0.918432	6.25e-07
GAPT	0.69921	0.000239
GAPVD1	0.653637	1.59e-05
GAREM1	-0.514723	0.0112
GAREM2	0.613092	0.00474
GARS	-0.662477	0.000308
GAS1	1.12826	0.00539
GAS2L1	0.551998	0.00547
GAS2L1P2	-0.90196	3.09e-06
GAS2L3	-0.613067	0.011
GAS5	0.570124	0.000279
GAS8	-1.0229	1.6e-06
GATA2	0.86843	0.00074
GATAD1	0.715313	6.06e-06
GATAD2A	-0.661746	1.05e-05
GATC	-0.542083	0.000438
GATS	0.802606	8.35e-06
GBA2	-0.761926	3.08e-06
GBA3	0.948843	0.000311
GBAP1	-0.806172	8.82e-08
GBE1	0.628953	8.72e-05
GBP6	1.09872	0.000236
GCAT	0.79903	0.00108
GCC2	-0.768292	2.5e-05
GCC2-AS1	0.703147	0.000746
GCLM	-0.890568	2.9e-05
GCNT1	-0.591191	0.0147
GCNT2	-0.566613	0.00457
GCNT3	-0.692818	0.0487
GDE1	-1.27291	7.55e-09
GDF10	2.05133	2.08e-05
GDF15	-1.07662	0.00191
GDF7	0.550018	0.00229
GDI1	-0.512433	0.000622
GEMIN4	-0.905431	1.88e-11
GFER	-0.636478	3.56e-06
GFPT2	-1.43864	0.00201
GGA2	0.644813	6.3e-05
GGCX	0.569368	0.0259
GGNBP2	-0.598909	6.58e-07
GGT5	-0.639513	0.0212
GGT7	-0.541352	0.00184
GGT8P	0.506608	0.0303
GGTA1P	0.526213	0.00599
GGTLC1	0.756536	0.00463
GGTLC2	0.694962	0.00125
GHR	0.549865	0.00716
GHRL	0.894831	0.00887
GIF	-0.550345	0.00804
GIGYF1	0.540377	0.0171
GIMAP7	0.72987	0.00194
GIMAP8	0.529787	0.0404
GIN1	0.813793	4.37e-07
GINS3	0.562854	0.0057
GIPC2	0.508124	0.00426
GIT1	0.597487	0.00279
GIT2	0.639511	0.000259
GJB2	-1.312	0.00419
GJC2	0.951778	1.39e-05
GK	-0.933614	4.91e-05
GKAP1	0.607743	0.00131
GLB1	-0.617533	0.0156
GLB1L3	-0.517416	0.00249
GLCCI1	0.673979	0.00193
GLE1	0.504613	0.00159
GLI2	0.838717	0.00041
GLIDR	1.25775	4.36e-08
GLIPR1	-0.685121	0.000245
GLIPR2	0.693823	6.47e-05
GLRX	0.558163	0.000298
GLRX3	-0.730054	2.34e-07
GLS	0.738942	0.002
GLT1D1	-1.05426	0.000577
GLT8D1	0.600765	6.59e-05
GLTP	-0.54958	4.13e-05
GLTSCR1	-1.61492	5.52e-14
GLTSCR1L	1.0585	1.77e-08
GLTSCR2	0.554639	0.000109
GLUD2	0.609631	6.34e-06
GMCL1	-0.623418	1.97e-05
GMDS-AS1	0.656823	0.0435
GNA11	1.13624	1.78e-07
GNA12	0.635	0.000717
GNA13	-0.812148	9.85e-06
GNA15	-0.535759	0.038
GNAI1	0.578978	0.0117
GNAS	0.969998	4.18e-10
GNAZ	1.31957	1.46e-09
GNB1L	-0.697888	1.2e-06
GNB4	-0.569054	0.000161
GNE	-0.675381	3.55e-07
GNG13	1.64201	1.46e-09
GNL2	-0.519962	0.000366
GNL3	-0.540746	0.012
GNL3L	-2.09773	9.84e-09
GNPDA2	0.582727	0.000364
GNPNAT1	-0.666173	0.00242
GOLGA2	-0.663663	7.6e-07
GOLGA3	-1.02709	5.87e-05
GOLGA4	-0.956705	2.09e-08
GOLGA6A	1.00207	6.13e-06
GOLGA6L5P	-0.501998	0.00961
GOLGA6L6	-0.55085	0.00508
GOLGA6L9	0.723696	0.00014
GOLGA7	0.610075	1.07e-07
GOLGA8A	1.2199	6.32e-08
GOLGB1	0.918445	0.00011
GOLIM4	-0.784248	3.31e-05
GOSR2	-0.512269	0.00039
GOT2	-0.68125	2.18e-06
GP5	-0.511385	0.0103
GPA33	0.920114	0.0156
GPAT4	-0.66234	0.000109
GPATCH11	-0.727951	0.00168
GPATCH2L	-0.842693	2.38e-06
GPATCH4	0.664438	0.00323
GPC3	1.10075	2.87e-06
GPC6	1.01425	0.00368
GPCPD1	0.59053	0.000266
GPD1	1.00221	0.00018
GPD1L	0.614273	0.00559
GPHN	0.554633	0.000318
GPM6A	1.36708	4.15e-05
GPNMB	-0.677544	0.0261
GPR132	-0.942003	5.47e-05
GPR135	0.501823	0.0201
GPR146	0.572421	0.0251
GPR157	-0.563394	0.000979
GPR161	-0.573222	0.00145
GPR162	0.580552	0.00675
GPR180	-0.825932	6.66e-06
GPR183	-0.811897	0.0252
GPR20	1.29394	2.52e-07
GPR32P1	-0.743682	0.000195
GPR39	0.526089	0.00836
GPR68	-0.500401	0.016
GPR84	-0.774715	0.0151
GPSM3	0.695244	0.0456
GRAMD1C	0.750795	0.00358
GRAMD2	0.706858	6.75e-05
GRAMD4	-0.743752	1.84e-06
GRAP	0.854185	2.14e-05
GRAPL	0.512283	0.00571
GRB14	1.03847	0.00193
GRB2	-0.516954	0.00183
GRB7	0.538881	0.00372
GREB1	-0.598645	0.00267
GREM2	0.797938	0.00036
GRHL2	0.594818	0.00649
GRIA4	-0.528099	0.0265
GRIPAP1	0.644554	6.67e-06
GRK4	-0.71041	0.0037
GRK5	0.693685	0.000583
GRM8	1.20334	0.00107
GRN	0.573017	0.00154
GRPEL1	-0.710146	3.79e-05
GS1-24F4.2	-0.966151	0.000681
GSDMD	-0.86161	2.89e-06
GSE1	0.627107	0.000254
GSN	1.10476	4.29e-10
GSTA2	1.08378	0.0141
GSTA4	0.628855	0.00165
GSTA5	1.46363	0.0245
GSTM3	0.548792	0.00503
GSTM4	0.808428	0.00115
GSTP1	0.5608	0.000126
GSTT2	0.933477	0.000397
GSTTP1	-0.615088	0.0004
GTF2E1	0.54894	0.000135
GTF2H2C_2	-0.566237	3.57e-05
GTF2I	-0.501977	0.000142
GTF2IP20	-1.02017	1.33e-06
GTF2IRD1	-0.530899	0.0116
GTF3C5	0.895385	1.43e-07
GTPBP1	-0.737431	3.64e-07
GTPBP10	0.558146	2.34e-05
GTPBP3	0.660191	6.12e-06
GTPBP6	-0.563987	0.00158
GUCD1	-0.983829	1.85e-08
GUCY1A2	0.63988	0.0399
GUCY1A3	0.849152	0.00125
GUCY1B3	0.652879	0.0123
GULP1	0.579881	0.00142
GUSBP3	-0.666322	0.00407
H2AFJ	0.878244	2.25e-10
H2AFV	0.557126	5.28e-06
H2AFX	-1.23117	8.75e-11
H6PD	-1.13683	0.000228
HADHA	-0.508488	0.000861
HAGH	0.637204	3.91e-07
HAPLN4	-0.863303	0.000368
HARS2	0.743846	0.00144
HAS1	-1.15376	0.027
HAUS1	0.636924	0.000305
HAUS6	-0.734724	6.17e-05
HAVCR2	-1.13583	9.23e-08
HAX1	0.716268	2.47e-09
HBA1	-0.625817	0.0426
HBA2	-0.740397	0.0187
HBD	-0.884115	0.0271
HBM	-0.915034	0.0202
HBS1L	0.534234	0.000146
HBZ	0.714249	0.000423
HCCS	0.766753	0.000122
HCFC1R1	0.776107	1.02e-07
HCFC2	0.616962	0.00431
HCG25	-0.720837	0.0133
HCG27	0.700282	0.0104
HCN1	-0.579585	0.00513
HCP5	0.768183	0.00118
HCRT	1.04346	1.36e-08
HDAC1	0.84191	3.24e-11
HDAC10	0.870469	4.42e-05
HDAC5	0.99652	8.81e-06
HDAC6	0.761707	4.96e-07
HDAC7	0.846464	7.07e-07
HDAC8	0.644594	3.17e-06
HDDC3	0.875561	0.000162
HDHD2	0.846705	5.59e-07
HEATR3	-0.785104	7.47e-06
HEATR5B	-0.691438	0.000383
HEATR6	0.584481	3.14e-05
HECA	0.557623	1.17e-06
HECTD1	0.70832	1.83e-07
HECTD2	0.863848	1.76e-05
HECTD3	0.561742	0.00754
HECTD4	0.53196	0.0212
HEG1	1.1524	4.1e-07
HELB	-0.836716	0.000646
HELQ	-0.733926	0.00212
HEMK1	0.533607	0.00305
HEPH	0.692792	0.00662
HERPUD1	0.509648	0.00381
HEXA	-1.24414	8.23e-10
HEY2	0.711755	7.75e-05
HEYL	0.946649	0.000555
HFE	-1.00431	1.56e-05
HFE2	-0.834501	0.000247
HGS	-1.0006	1.54e-06
HIBADH	0.620985	0.000165
HIBCH	0.78095	1.58e-08
HID1	0.817455	4.97e-05
HIF1A	-1.49328	3.33e-07
HIF1A-AS2///HIF1A	-0.856653	0.00134
[truncated: 3,533 more rows]
