# Supplementary material for: Identification of diagnostic biomarkers and immune cell profiles associated with COPD integrated bioinformatics and machine learning
Source: J Cell Mol Med. 2024 Sep 30;28(18):e70107. doi: 10.1111/jcmm.70107 (PMC11440088; doi:10.1111/jcmm.70107)
Supplement: Supplementary file 7 — Appendix S7. [file JCMM-28-e70107-s007.xlsx]

## Sheet: Sheet1
Gene	log2FC	P-value
ADGRF1	-1.15155	0.00018386
AHRR	-1.03169	0.00124826
AMPD1	-1.19914	0.00018326
ASPG	1.19065	0.0003774
ATP6V0D2	-1.75205	2.41e-06
BANP	1.02712	2.71e-06
BLK	-1.09368	0.00131153
BRINP1	1.20824	0.00816624
BTNL8	1.07515	0.030649
CD19	-1.17451	0.00070593
CEACAM5	-1.64762	0.00056728
CHIT1	-1.86034	0.00096277
COL17A1	-1.1744	0.0055851
COMP	-1.03123	0.0172068
CRH	-1.13536	0.0162203
CT45A1	1.6571	0.0119544
CT45A5	1.42662	0.00509217
CXCL13	-1.57794	0.00649829
CXCL8	-1.24791	0.0281217
CXCR5	-1.17563	0.00129557
CYP1B1	-1.14976	3.951e-05
DAPL1	-1.58222	7.557e-05
DPEP1	-1.04064	0.00513283
DPP6	1.39324	5.2e-06
EMX2OS	-1.21314	0.00161383
ESR2	-1.04284	5.23e-06
FAM30A	-1.39911	2.333e-05
FCRL5	-1.35719	4.234e-05
FCRLA	-1.72773	1.647e-05
FDCSP	-1.39826	0.022949
FGA	-1.24176	0.0290106
FGG	-1.79977	0.00099453
FREM3	1.03722	0.00194362
GJB2	-1.16297	0.00408393
GREM1	-1.31502	0.00504766
GRM8	1.61696	5.164e-05
HS3ST5	1.06035	0.00066519
IGLL1	-1.35399	5.31e-06
IL13RA2	-1.35833	3.197e-05
JCHAIN	-1.04934	7.11e-06
JSRP1	-1.06852	0.00016454
KRT6C	-1.32903	0.00598372
MMP1	-1.19729	0.0177235
MMP10	-1.11841	0.0239827
MMP12	-1.26287	0.00406737
MSH2	1.12666	0.0255774
MZB1	-1.38135	1.285e-05
PCDH11Y	1.0433	2.683e-05
PCSK1	-1.2587	0.0156047
PLA2G2A	-1.33648	0.0078635
PLA2G7	-1.1151	0.00027473
PNOC	-1.07711	0.00017172
POU2AF1	-1.41769	1.087e-05
PTX3	-1.10692	0.0257202
S100P	-1.1877	0.00117383
SDS	-1.03755	0.00539087
SFRP2	-1.07817	0.00860799
SLC27A6	1.05033	0.00042411
SLITRK2	1.23187	3.095e-05
SLN	-1.06068	0.0194308
SOSTDC1	1.19924	0.0128907
SPP1	-1.49348	8.81e-05
TIMP4	-1.04028	7.233e-05
TM4SF19	-1.26157	0.00051969
TNFRSF13B	-1.02781	0.00017043
TNFRSF17	-1.31913	3.581e-05
UPK1B	-1.18162	0.00395147
WT1-AS	-1.05965	0.0475669
ZNF681	1.27439	0.0486796
