# Supplementary material for: Identification of diagnostic biomarkers and immune cell profiles associated with COPD integrated bioinformatics and machine learning
Source: J Cell Mol Med. 2024 Sep 30;28(18):e70107. doi: 10.1111/jcmm.70107 (PMC11440088; doi:10.1111/jcmm.70107)
Supplement: Supplementary file 8 — Appendix S8. [file JCMM-28-e70107-s006.xlsx]

## Sheet: Sheet1
Gene	log2FC	P-value
AADAT	-0.661	0.047323
ABCA7	0.509	0.0366728
ABCA8	-1.05	0.0217648
ABCC9	-0.851	0.0443909
ABHD13	-0.511	0.0288423
ABL1	-0.548	0.0215908
ABLIM2	-0.683	0.0455118
ACAT1	-0.896	0.0010283
ACOX2	-0.958	0.00405709
ACTA1	-1.36	0.0167552
ACTA2	-1.53	0.0205819
ACTR8	0.584	0.0350498
ADAD1	0.559	0.0276905
ADAM18	-1.71	0.0306392
ADAMTS2	0.537	0.0302433
ADAMTS4	0.54	0.045191
ADAMTSL3	-0.97	0.00441034
ADARB1	-0.872	0.00551714
ADCY4	-0.782	0.0180215
ADD3	0.632	0.0267531
ADH1B	-1.03	0.0130655
ADH5	-0.836	0.00100733
ADRA1A	-0.837	0.0161552
ADRBK2	0.578	0.0258118
AGPAT4	0.626	0.0360706
AGTR1	-1.32	0.0144427
AGTR2	-2.43	0.0432719
AGXT2	0.877	0.00468452
AK5	-0.566	0.0218715
AKAP11	-0.525	0.0372663
AKAP13	0.671	0.0196925
ALDH1A1	-1.01	0.0385084
ALKBH8	0.701	0.016612
AMAC1L2	0.523	0.0311221
AMIGO2	-1.19	0.00201198
ANGPT1	-1.33	0.00207453
ANGPTL1	-1.01	0.0450146
ANKRD15	-0.73	0.0359481
ANKRD25	-1.43	0.00047178
ANKRD29	-0.855	0.0476209
ANKRD41	0.565	0.0141206
ANKS1B	-1.44	0.00333952
ANP32B	0.942	7.467e-05
ANTXR1	-1.19	0.00262802
AOC2	-0.72	0.0190759
AOC3	-0.972	0.0177242
AP1GBP1	0.617	0.0243895
AP1S1	0.773	0.0101804
AP3B2	0.98	0.00248494
APBB2	-0.554	0.0255153
APLN	-1.19	0.0359454
APOL2	0.816	0.00928954
APOL3	0.613	0.0130651
APOL4	1.24	0.00225878
APPBP1	-0.512	0.0340432
APPBP2	-0.635	0.00269218
ARHGAP17	1.22	0.00010408
ARHGAP21	-0.505	0.0222148
ARHGAP30	0.731	0.0166739
ARHGAP6	-1.29	0.00502464
ARHGAP9	0.793	0.0270463
ARHGEF10	-0.916	0.0146126
ARHGEF12	-0.532	0.020866
ARL4C	0.587	0.0293742
ARMC1	0.629	0.0320983
ARMCX5	-0.501	0.00889553
ARPC4	0.503	0.0139928
ARSD	0.598	0.00684915
ARSJ	-0.659	0.0371678
ART4	-0.829	0.0335362
ARTS-1	-1.92	0.0373355
ARV1	-0.68	0.0305543
ARVCF	-0.901	0.00573178
ASCC3	0.667	0.00310071
ASMT	-0.617	0.0077864
ASNS	-0.588	0.0120591
ASPA	-1.1	4.152e-05
ASPN	-1.14	0.0335322
ATAD3A	0.738	0.00452911
ATG5	-0.52	0.0128344
ATP11C	0.91	0.00674622
ATP6AP2	-0.653	0.0118985
ATP6V1C2	0.678	0.0410664
ATP6V1E2	-0.878	5.042e-05
ATPAF2	0.558	0.032434
AUH	-0.533	0.0263934
AVIL	0.543	0.0191246
B2M	0.964	0.0177807
B3GALNT1	-0.857	0.0155596
B4GALT6	-0.683	0.00783465
BACE2	-0.974	0.00723463
BAG2	-0.877	0.00066582
BAGE2	0.51	0.0112015
BAGE4	0.539	0.0190341
BAGE5	0.565	0.00811875
BAI3	-0.961	0.00659337
BANP	0.868	0.00011363
BBS7	-1.41	0.0347794
BCAN	0.986	0.00616119
BCL11B	0.793	0.0367478
BCL2L2	-0.515	0.0267854
BDNF	-1.9	0.0176409
BDP1	1.1	0.00064024
BEST3	-1.22	0.0382211
BEX4	-0.506	0.0285797
BGLAP	0.57	0.0218978
BHMT2	-1.12	0.00250535
BIVM	-0.648	0.0160025
BMP3	-1.13	0.00555217
BMP6	-1.54	0.00188431
BMPR1A	-0.947	0.00385288
BMPR1B	0.509	0.0311504
BMPR2	-1.03	0.0131112
BNIP3	-0.542	0.0290853
BRD4	0.793	0.00531215
BRP44L	-0.547	0.0110024
BRUNOL6	0.773	0.0149624
BRWD3	0.896	0.00131827
BSDC1	0.768	0.00340414
BTBD3	-0.809	0.018317
C10orf38	-0.636	0.0296508
C10orf84	-1.1	0.00813093
C12orf29	-0.836	0.00688232
C12orf35	0.931	0.0384251
C12orf4	0.518	0.0318379
C12orf53	-1.14	0.0204596
C12orf61	-0.826	0.039647
C14orf65	1.12	0.0225391
C15orf27	-0.869	0.0334227
C15orf39	0.592	0.0310391
C15orf42	0.833	0.0153067
C16orf14	0.574	0.00043166
C16orf46	0.501	0.00775223
C16orf59	0.845	0.048793
C16orf7	0.503	0.00656757
C16orf80	-0.522	0.0369688
C17orf70	0.512	0.0394093
C19orf24	0.549	0.0434876
C19orf25	0.689	0.0159161
C1orf103	0.614	0.0169845
C1orf115	-0.654	0.0443533
C1orf119	-0.504	0.00649388
C1orf124	-0.584	0.0285565
C1orf179	0.639	0.0425848
C1orf198	-0.841	0.00534617
C1orf50	0.617	0.0279779
C1orf57	-0.684	0.00866177
C1orf74	0.716	0.00862661
C1orf76	0.962	0.0135542
C1orf77	-0.51	0.0123285
C1orf9	-0.563	0.0380141
C1QTNF3	-1.41	0.0297155
C20orf117	0.957	0.00032968
C20orf135	0.61	0.0263379
C20orf151	0.602	0.0462557
C20orf160	-0.815	0.0391841
C20orf196	0.633	0.00886051
C20orf72	0.604	0.0354314
C20orf94	0.815	0.0013478
C21orf34	-0.775	0.0259387
C21orf45	0.619	0.0354235
C21orf51	-0.61	0.00439459
C22orf30	0.501	0.00986037
C2orf30	-0.524	0.00970541
C3orf21	-0.791	0.00241024
C3orf64	-0.781	0.0152667
C4orf32	-0.804	0.0238238
C5orf35	-1.23	0.00258359
C5orf36	0.789	0.00944005
C6orf106	1.01	0.00182647
C6orf114	-0.506	0.0314099
C6orf65	-0.808	0.0281982
C7orf27	0.526	0.0083118
C7orf43	0.502	0.00678263
C7orf54	0.928	0.00015953
C8orf37	-0.909	0.0387915
C8orf42	-0.757	0.0229338
C8orf49	-2.3	0.00891522
C9orf123	-0.511	0.0213389
C9orf3	-0.819	0.0097186
C9orf44	1.18	0.0129032
CA5A	-2.9	0.0411244
CACNA1C	-1	0.00546916
CACNA1D	-0.804	0.0160302
CADPS2	0.922	0.00141229
CALD1	-1.36	0.00171346
CALM2	-0.532	0.0211348
CAMK1	-0.539	0.00964132
CAMLG	-0.739	0.00148592
CAMSAP1L1	-0.943	0.00510086
CAND2	-0.829	0.00174944
CARD14	0.667	0.0340221
CASKIN2	-0.766	0.00713413
CBR1	-0.76	0.024598
CBX5	1.11	0.00177667
CCDC122	-0.691	0.0103039
CCDC126	-0.586	0.0393609
CCDC131	0.89	0.00457881
CCDC142	0.557	0.0230573
CCDC35	1.13	0.00563767
CCDC42///IFI6	0.544	0.0102854
CCDC66	0.808	0.00479394
CCDC72	0.5	0.0213711
CCDC75	0.785	0.00176481
CCDC82	-0.605	0.0423644
CCDC86	0.566	0.0325317
CCDC88B	0.903	0.00681244
CCHCR1	0.691	0.014817
CCL16	0.551	0.00353753
CCNA2	0.731	0.0409985
CCNF	0.773	9.695e-05
CCRL1	-0.72	0.00296328
CD109	-0.824	0.0240529
CD163L1	-1.51	0.00410328
CD300LG	-1.48	0.0261544
CD34	-1.09	0.0258921
CD3G	0.732	0.0487435
CD5	0.77	0.0170892
CD59	-0.514	0.0148974
CD6	1.19	0.0134192
CDC14B	0.687	0.0465976
CDC20	0.767	0.0103811
CDC37L1	-0.572	0.046461
CDC42EP3	-1.9	0.0176851
CDCA5	1.05	0.0154489
CDH13	-1.01	0.0347945
CDH19	-0.996	0.0107648
CDH24	0.577	0.00033905
CDH4	-1.09	0.0121599
CDK5RAP2	1.06	0.00126275
CDK9	0.658	0.00117703
CDO1	-1.27	0.00478458
CENTB2	0.716	0.0234656
CENTD3	-0.806	0.0416263
CFL2	-0.798	0.0456896
CGNL1	-0.635	0.0480283
CHD9	0.741	0.00495981
CHIA	1.45	0.0210706
CHKB	0.74	0.0181981
CHN1	-0.933	0.0277301
CHRND	0.876	0.0169888
CHST3	-0.891	0.0305672
CHSY-2	-1.21	0.00265792
CHTF18	0.574	0.0280057
CITED1	-1.05	0.0116267
CKAP2L	-0.686	0.03556
CKS2	0.935	0.0479674
CLCA3	-2.19	0.03185
CLCN7	0.546	0.0358362
CLDN11	-1.34	0.00024783
CLDN16	0.526	0.0122507
CLDN4	0.915	0.0338817
CLEC12A	-1.37	0.0234207
CLEC3B	-1	0.0139586
CLIC4	-0.775	0.00076647
CLIC6	0.726	0.0437119
CLTCL1	-0.656	0.0327785
CLUL1	-1.47	0.0278292
CMYA5	-1.01	0.027124
CNDP1	-1.57	0.0172772
CNIH2	0.564	0.0326483
CNN3	-0.668	0.0498093
CNNM3	0.776	0.0113591
CNTN1	-0.764	0.0253337
CNTN4	-1.34	0.00899936
COBLL1	-0.881	0.0033981
COCH	-2.46	0.0236972
COL12A1	-1.26	0.00553505
COL21A1	-1.1	0.0088702
COL4A1	-1.2	0.0273418
COL4A2	-1.03	0.0147682
COL4A5	-0.868	0.0218304
COL9A2	1.01	0.0087613
COPS4	-0.536	0.0251517
COPZ2	-0.849	0.0120514
CORIN	-1.48	0.0192162
CORO2B	-0.507	0.0170363
COX4I2	-0.57	0.0220748
COX7A1	-0.737	0.0177313
COX8C	-1.04	0.0409438
CPT1A	1.19	0.00050161
CPT1B	0.743	0.0146843
CR1	1.14	0.01515
CSNK1G1	0.909	0.012805
CSNK1G2	0.5	0.00705938
CSPG5	0.549	0.0378056
CSRP1	-0.908	0.0126182
CTDSPL	-0.686	0.0304086
CTSE	1.46	0.0162464
CTSG	-1.17	0.0245879
CTTNBP2	-0.95	0.041431
CUBN	0.839	0.0426284
CUL3	-0.869	0.0111599
CXCL12	-0.741	0.0233772
CXorf15	0.872	0.0001676
CXXC5	0.749	0.00685701
CYB561	0.669	0.0156347
CYB561D1	0.634	0.00380998
CYHR1	0.51	0.032432
CYP4X1	-0.883	0.0480185
CYR61	-1.23	0.0191035
CYSLTR1	0.503	0.0216319
DAAM1	-0.73	0.00877881
DAAM2	-0.926	0.0117175
DAO	-1.75	0.00613246
DAXX	0.715	0.00951118
DCBLD1	-0.648	0.03016
DCBLD2	-0.619	0.00918791
DCLRE1B	-1.94	0.0153135
DCP2	1.08	0.0267129
DCUN1D4	-0.617	0.00281953
DDT	0.501	0.0479184
DDX17	1.52	0.0293317
DDX43	-2.27	0.0031391
DEDD2	0.608	0.00118028
DEFA1	2.29	4.551e-05
DEFA3	0.341	2.925e-05
DEFA4	1.21	0.00064227
DEFB104A	0.961	0.0394825
DEFB118	0.633	0.0278963
DEFB129	0.553	0.0094781
DENND2A	-0.747	0.0371046
DENND2C	1.45	0.00261981
DENND2D	0.872	0.00433275
DENND4C	1.06	0.00286108
DFFB	0.591	0.0117826
DHRS13	0.622	0.0222607
DHRS7	-0.599	0.0129569
DIS3	0.501	0.00483615
DKFZp434B1231	-1.64	0.00710511
DKFZP761N09121	-1.44	0.0249401
DKK3	-1.07	0.00343794
DLG7	0.96	0.0493955
DLK1	0.578	0.011602
DMD	-0.842	0.0124769
DMN	-1.41	0.0181452
DNAJB4	-0.776	0.0277235
DNAJB7	0.997	0.0160524
DNAJC15	0.592	0.0249677
DNAJC18	-0.624	0.0172525
DNM3	-0.987	0.00590217
DNMT3A	-0.806	0.00099525
DOCK1	-0.566	0.0177941
DOK6	-0.879	0.0403498
DPH4	-0.512	0.0118107
DPT	-1.23	0.0142329
DPY19L3	-0.551	0.0098183
DRD1IP	0.559	0.0260641
DRD5	-1.21	0.0132457
DST	-0.687	0.0221341
DSTN	-1.09	0.00405802
DTX3L	1.33	0.00746324
DUS4L	-0.522	0.0105686
DUSP27	-1.14	0.0172744
DYNLT3	-0.627	0.0194423
DZIP1	-0.57	0.0422955
EBI3	1.34	0.0207341
ECM1	-0.712	0.01447
ECM2	-0.853	0.0273775
EDG1	-0.887	0.0273984
EDG2	-0.803	0.0304792
EDG5	0.797	0.0343145
EDIL3	-0.86	0.00530212
EDNRA	-0.892	0.0346622
EFEMP1	-0.807	0.0113053
EFHA2	-0.554	0.0158072
EGFLAM	-0.783	0.0165323
EGLN3	0.815	0.00193194
EHBP1	-0.638	0.00891643
EID1	-0.948	0.00133708
EIF2AK2	0.577	0.00363271
EIF5A	0.913	0.00122176
ELA2A	-2.34	0.0153024
ELA2B	-2.61	0.00979795
ELF5	1.46	0.0420089
EML1	-1.06	0.00346394
EML4	0.596	0.00869399
EMR1	0.845	0.00534184
EMX1	0.589	0.0134752
ENAH	-0.705	0.0285163
ENG	-0.724	0.0313552
ENO1	0.621	0.0261699
EPB41L2	-0.696	0.00651996
EPB41L4A	0.534	0.039785
EPC1	0.53	0.010704
EPHB1	-1.55	0.0183261
EPM2A	-0.656	0.0125017
ERC2	-0.822	0.0173961
ERF	0.521	0.00777659
ERMAP	1.07	0.00139002
ERN2	0.707	0.00140883
ESR1	-1.04	0.0295205
ETS1	0.921	0.00452417
ETV6	0.761	0.00305796
ETV7	1.21	0.00724005
EVI2B	0.815	0.0274628
EVI5	-0.565	0.0107616
EXTL2	-0.708	0.00248966
F11R	0.634	0.028973
F7	0.925	0.0305894
FAHD1	-0.537	0.0241671
FAM110A	0.533	0.0339404
FAM114A1	-0.54	0.0223139
FAM120A	0.521	0.0214003
FAM13C1	-1.19	0.00171326
FAM19A2	-0.875	0.0151095
FAM19A5	-0.907	0.0498126
FAM20A	0.783	0.044926
FAM44A	0.848	0.0177026
FAM46D	-0.957	0.0344503
FAM70B	-0.815	0.0240949
FAM78B	0.508	0.0431327
FAT	-0.809	0.00460102
FAT3	-0.82	0.0197775
FBLN5	-0.948	0.0017383
FBN1	-1.11	0.0140073
FBXL7	-0.869	0.019031
FBXO3	-0.611	0.00610082
FBXO34	0.853	0.0454873
FBXO38	0.536	0.0378711
FCAMR	0.915	0.0171189
FCER1A	-2.19	0.00800207
FCER1G	0.995	0.0213876
FCHO1	0.63	0.0259538
FCRLA	1.18	0.0191546
FERD3L	0.835	0.0468588
FEZ1	-1.15	0.0050354
FGF1	-2.62	0.021054
FGF13	-0.695	0.0431993
FGF2	-0.823	0.0366363
FGFBP2	-1.28	0.0199206
FHL1	-1.19	0.00397539
FHL5	-0.69	0.0469604
FILIP1L	-0.804	0.0447803
FIP1L1	0.565	0.00545879
FKBP9	-0.545	0.0273743
FKRP	0.57	0.0216806
FLJ13231	0.55	0.00811649
FLJ14167	-1.47	0.00273496
FLJ23861	-0.66	0.0327615
FLJ40504	0.611	0.0333719
FMO2	-0.91	0.0342991
FMOD	-0.823	0.0390147
FN1	-1.18	0.00633275
FNDC3A	-0.554	0.0171676
FNDC3B	-0.542	0.0334546
FOLH1	-0.924	0.0229673
FOXF1	-1.21	0.021045
FOXK1	-0.533	0.0220096
FPR1	1.57	0.0172229
FRZB	-1.15	0.0245719
FSCN2	0.565	0.0248373
FSTL1	-0.877	0.0353263
FUSIP1	-0.547	0.0162868
FUT7	0.716	0.0417823
FYCO1	-0.545	0.0137877
FZD1	-1.14	0.00565187
FZD4	-1.18	0.00730695
GABRA1	0.622	0.0116203
GABRE	-0.831	0.0114211
GAL3ST2	0.828	0.0184053
GARNL3	0.568	0.00282814
GAS2	-1.97	8.147e-05
GAST	1.11	0.00029722
GATA2	-1.31	0.0173781
GATA5	0.524	0.0492882
GATM	-0.911	0.0092207
GBAS	-0.516	0.0199427
GBL	0.56	0.00834141
GCC2	-0.564	0.0137432
GDAP1	0.557	0.0496206
GDF10	-1.79	0.00462739
GDF3	-1.9	0.00334474
GH2	0.68	0.0155885
GHR	-1.02	0.00572068
GIMAP5	-0.848	0.0392542
GINS2	0.627	0.0334534
GJA10	0.784	0.00693512
GJB2	0.758	0.0197357
GJC1	-1.07	0.00405328
GJC2	-0.761	0.0180511
GLRB	-0.8	0.021263
GLRX3	0.876	0.0264714
GLT25D2	-0.818	0.0425073
GLT8D1	-0.528	0.00673807
GLT8D2	-0.927	0.0108501
GLT8D3	0.763	0.0197005
GMIP	0.652	0.009579
GNAI1	-0.983	0.00889774
GNAS	0.684	0.0072232
GNB5	0.918	0.00249638
GNG12	-0.902	0.00366829
GNGT2	0.556	0.0404487
GNL3	0.502	0.0143034
GOLGA2	0.565	0.00061304
GOLIM4	-0.805	0.00610025
GON4L	-0.612	0.0254437
GPM6A	-1.28	0.049972
GPM6B	-0.889	0.0177644
GPR133	-0.848	0.0443815
GPR17	-1.44	0.00114796
GPR176	0.657	0.0194319
GPR25	0.978	0.00785198
GPRASP2	-1.03	0.00047389
GPT	0.785	0.0472108
GRB2	0.708	0.0495702
GRB7	0.959	0.0272985
GRIK1	-0.707	0.0414632
GRIN1	0.505	0.01252
GRINA	0.665	0.0299359
GSPT1	0.651	0.0113793
GTF2A1	0.643	0.0254289
GUCY1A3	-0.815	0.0199551
GUCY1B3	-1.01	0.00031895
GULP1	-1.3	0.00030515
H2AFV	-0.548	0.0284006
H2AFX	0.808	0.00083785
H2BFWT	0.596	0.00650408
HABP4	-0.528	0.0402698
HACE1	-0.664	0.0148746
HACL1	-0.713	0.00532495
HBQ1	0.501	0.0262581
HCRTR2	-2.02	0.0199985
HDGFRP3	-0.592	0.0245913
HDHD3	0.517	0.0269759
HEG1	-1.08	0.00353034
HEPH	-1.14	0.00179077
HEYL	-0.956	0.0369009
HGF	-1.12	0.00881708
HIP1	0.579	0.0319886
HIST1H2AA	-2.21	0.0269012
HIST1H4A	0.697	0.00410596
HIST1H4B	0.61	0.0109078
HIST1H4C	0.651	0.031342
HIST1H4E	0.823	0.00625247
HIST1H4J	0.794	0.00442709
HIVEP3	0.544	0.00541617
HLA-DRB5	-7.65	0.0007995
HMCN1	-0.85	0.0321728
HMGA1	0.859	0.00232056
HMGB3	0.935	0.049176
HNF4G	1.07	0.00914386
HNMT	-0.518	0.0362867
HNRPD	-0.681	0.021351
HOOK1	0.779	0.0108155
HOXB3	-0.538	0.0233458
HOXB5	-0.748	0.0353727
HOXB6	-0.772	0.0248749
HOXD10	0.816	0.00263826
HP1BP3	1.04	0.0104938
HPS1	1.21	0.00049312
HPSE2	-1.28	0.0308278
HRASLS3	-0.589	0.0334604
HSD11B2	-1.73	0.00498638
HSP90AA5P	0.843	0.0019877
HSPA12B	-0.948	0.023275
HSPA1B	0.949	0.0383958
HSPA2	-1.18	0.00192852
HSPB3	-1.78	0.00794125
HSPB9	0.694	0.00855628
HSPC111	0.686	0.00306057
HTR1D	-1.22	0.0490598
HTR3C	-0.968	0.013077
HTR6	0.516	0.0145789
HTRA1	-0.789	0.0360414
HYAL2	-1.15	0.0116814
ICAM1	0.581	0.00842481
ID1	-0.825	0.0385823
IFNA16	-1.16	0.0297478
IFNA6	1.29	0.0129461
IFNAR2	0.866	0.0102447
IFT140	0.546	0.0131782
IGFBP7	-0.948	0.0190577
IGHMBP2	0.664	0.00068592
IGLL1	-1.66	0.0496437
IGSF10	-0.866	0.0297626
IGSF9B	0.671	0.0442001
IKBKE	0.52	0.0338318
IL25	-0.603	0.015721
IL27RA	0.733	0.00453321
IL3	1.29	0.0339712
IL33	-1.35	0.0435225
IL4	1.19	0.00296081
IL5	-1.58	0.0104261
IL6R	0.549	0.0157088
ILDR1	0.555	0.0303612
ILK	-0.632	0.00040328
IMMP2L	-0.527	0.040526
IMPG1	-0.745	0.0364464
INPP1	-0.655	0.0111256
INPP5A	-0.854	0.00400813
INSIG1	1.35	0.0229014
INSM1	0.55	0.00905527
INTS3	0.692	0.0163191
IPO8	0.569	0.0012248
IPP	0.527	0.00615569
IRS1	-0.823	0.0167182
IRX5	0.796	0.0101569
ISY1	0.573	0.0383102
ITGA1	-1.03	0.0245236
ITGA10	0.943	0.00673533
ITGB1	-0.946	0.00079844
ITGB1BP1	-1.63	0.034575
ITGBL1	-1.57	0.00439604
ITM2B	-0.776	0.0134479
ITPKA	0.51	0.0135833
JAG1	-0.543	0.0359871
JAK1	-0.661	0.044164
JAM3	-0.879	0.017803
JARID1C	0.514	0.0167914
KATNAL1	0.629	0.00238132
KBTBD10	-1.48	0.0158953
KCNA7	1.11	0.0355944
KCNE2	-0.716	0.0291497
KCNJ12	-1.09	0.00090173
KCNJ5	0.984	0.00619828
KCTD3	-0.815	0.0347452
KDELC1	-0.694	0.0420447
KDELC2	0.678	0.0307301
KIAA0355	-0.589	0.0104778
KIAA0574	-0.925	0.0424104
KIAA1009	0.607	0.0291797
KIAA1045	0.573	0.0408739
KIAA1109	0.606	0.00518309
KIAA1128	-0.619	0.0214608
KIAA1199	-1.47	0.0230351
KIAA1217	-0.855	0.0186094
KIAA1279	-0.647	0.00230096
KIAA1731	0.877	0.0071274
KIF13A	-1.02	0.00665353
KIF1B	0.783	0.00694369
KIF27	0.955	0.00584187
KIF2C	0.802	0.0191061
KIFAP3	-0.606	0.00629871
KIRREL	0.614	0.0297897
KITLG	0.593	0.00668299
KL	-1.26	0.0368886
KLC1	-0.694	0.00332471
KLF13	0.6	0.0313471
KLF9	-1.52	0.0182274
KLHDC1	-0.682	0.00524339
KLHDC4	0.585	0.0358981
KLHDC8B	0.569	0.0208736
KLHL23	-0.942	0.00826389
KLHL9	-0.941	0.00078034
KLK3	0.648	0.00704509
KPNA4	0.509	0.0365813
KRT18	0.625	0.0292847
KRT7	0.689	0.0152424
KRT8	0.589	0.00795961
LAD1	0.999	0.0186553
LAMA4	-1.1	0.00442431
LCE3A	0.643	0.0253961
LCE3C	0.616	0.00655702
LEF1	0.652	0.0278761
LEFTY2	-0.582	0.0329378
LHFP	-0.842	0.0214111
LIG1	0.524	0.00828526
LIMA1	-0.696	0.00156701
LIMK1	0.694	0.0479904
LIMS1	-0.736	0.00466607
LIMS3	-1.29	0.0222327
LITAF	0.902	0.00744665
LMBRD1	-0.707	0.00458493
LMCD1	-0.885	0.0299919
LMO1	1.07	0.0383
LOC128977	-0.552	0.0148944
LOC201175	0.555	0.0171611
LOC202134	0.533	0.0210976
LOC202459	-0.728	0.0145666
LOC202781	-0.532	0.0348968
LOC440149	0.689	0.00346322
LOC51039///DMN	-1.69	0.00143735
LOC644192	-0.774	0.0102156
LOC652128	-2.05	0.0253385
LONP2///SIAH1	-0.783	0.00405496
LONRF2	-1.21	0.0194472
LOXL1	-0.828	0.0175439
LPA	-1.08	0.0349076
LPHN2	-1.18	0.00907698
LRAP	-2.95	0.00091251
LRCH2	-0.845	0.0209661
LRCH4	0.641	0.0270809
LRFN5	-0.764	0.0280725
LRMP	0.507	0.0470365
LRP12	-0.526	0.0207161
LRRC16	-0.721	0.0119324
LRRC58	-0.722	0.00803032
LRRN2	-0.857	0.0227062
LSAMP	0.831	0.00775394
LTBP2	-0.777	0.023448
LUZP1	-0.836	0.00378209
LYPD1	0.829	0.0136303
LYPLA3	0.829	0.0429423
LYSMD4	0.696	0.0296035
LZTS1	-1.06	0.0114038
M6PRBP1	0.639	0.0104064
MACF1	-0.825	0.0108222
MAGEA4	0.981	0.0356336
MAGEA9	-1.34	0.0447015
MAGEB2	-2.46	0.00137074
MAGED2	-0.769	0.00525804
MAGED4B	0.81	0.0383294
MAGI2	-0.943	0.0105987
MAL	-0.658	0.0385675
MAMDC2	-1.16	0.0135721
MAN1A2	0.725	0.0398184
MAN1C1	-0.609	0.00580748
MANEA	-0.966	0.0224985
MAOB	-1.09	0.0160479
MAP1B	-0.761	0.0448543
MAP4K3	-0.734	0.0152145
MAPK4	-1.19	0.0132492
MAPK9	-0.512	0.0394092
MAPKBP1	0.62	0.00577331
MBD1	0.51	0.0316743
MBNL3	0.612	0.0416796
MCAM	-1.43	0.00565873
MCC	-0.94	0.00994353
MCM10	0.533	0.0121277
MCM2	0.811	0.0379768
MCM5	0.757	0.0279582
MCOLN3	-0.866	0.0207556
MED4	-0.795	0.00812391
MEOX2	-1.22	0.0255939
MFAP2	-1.09	0.0131999
MIA2	-1.1	0.0414892
MIP	0.561	0.0127899
MMEL1	-0.782	0.0217598
MN1	-1.14	0.0126817
MOBKL3	-0.758	0.00608035
MORF4L2	-0.578	0.0431309
MORN1	0.949	0.0491074
MOSC2	-0.512	0.0191881
MPPE1	-0.619	0.0239085
MRAP	-1.73	0.0460782
MRGPRX1	0.715	0.0471454
MRGPRX2	0.586	0.0100636
MRPS14	-0.514	0.0363359
MRPS25	0.576	0.0381742
MSTO1	0.682	0.00403456
MTIF3	0.538	0.0159841
MTMR11	-0.96	0.00391993
MTRR	-0.812	0.0387602
MYBPC1	-0.964	0.0480855
MYEOV2	1.33	0.00149742
MYLK	-0.927	0.0216325
MYO10	-0.849	0.0436967
MYO1D	-0.857	0.00094231
MYOZ1	-0.84	0.0311884
MYPN	0.964	0.00930117
NAALAD2	-0.54	0.0208594
NANOG	-0.721	0.0333827
NAP1L2	-0.796	0.00809606
NAP1L4	0.516	0.0384412
NAV3	-0.97	0.00792503
NCALD	-0.77	0.0154707
NCL	0.595	0.00709517
NDFIP2	-0.793	0.0151254
NDN	-0.677	0.00941421
NDUFA4L2	-0.777	0.0186867
NDUFB6	-0.517	0.025448
NEO1	-0.868	0.00289026
NEU4	1.71	0.0231199
NFIB	-0.666	0.0202797
NFKBIB	1.19	0.00232973
NFX1	0.7	0.00309856
NGB	0.538	0.0353311
NGFRAP1	-0.721	0.00254599
NID1	-0.552	0.0198459
NID2	-1.05	0.0085821
NIPBL	-0.549	0.0202315
NKD1	-0.849	0.044486
NKD2	-0.944	0.0412837
NKIRAS1	-0.619	0.00603772
NLGN4X	-0.998	0.0118851
NLGN4Y	-1.27	0.0173332
NLRP5	1.03	0.0164361
NMS	0.559	0.0264466
NOL14	1.04	0.00014974
NOL5A	0.854	6.42e-05
NOTCH3	-0.805	0.00648079
NOV	-1.95	0.0397644
NPAL2	0.666	0.00247952
NPBWR2	1.22	0.0210214
NPFFR2	-1.9	0.0436551
NPTN	-0.654	0.00380344
NR1H4	-1.25	0.0301115
NR2E3	0.71	0.0268834
NR2F2	-0.853	0.0492927
NR3C2	-0.766	0.0338271
NR4A3	0.553	0.00526319
NRBP2	-0.674	0.00818683
NRP1	0.736	0.0329183
NRP2	0.653	0.0311604
NRSN1	0.939	0.0339971
NT5DC1	-0.76	0.00158184
NT5E	-0.847	0.0357433
NTN1	0.789	0.00777329
NTN2L	-1.59	0.0190754
NTSR1	0.601	0.00698748
NUB1	0.693	0.00298398
NUDCD1	-0.84	0.0319377
NUDT6	-0.566	0.0485355
NUP210	0.858	0.036271
NUSAP1	1.1	0.00090634
OAT	-0.672	0.016289
ODF1	0.969	0.0375843
ODF4	0.554	0.0300836
OGFOD1	0.762	0.00062646
OLFML2A	-1.25	0.0416281
OR10G3	1.21	0.0308444
OR1E1	0.542	0.0193285
OR2C1	0.786	0.00200244
OR2W1	-3.09	0.0192778
OR51B2	0.659	0.0415475
ORAI2	0.698	0.0119143
ORC6L	1.04	0.0124426
ORMDL2	0.927	0.00149426
OSBPL1A	-0.969	0.00098742
OXER1	0.562	0.00972592
P2RY5	-0.629	0.0291527
PABPC5	-0.946	0.0062569
PALLD	-1.08	0.013119
PAM	-0.786	0.0176074
PAOX	0.576	0.00563852
PARC	0.723	0.00401178
PARG	0.503	0.0372263
PARP10	0.717	0.00955483
PARP12	0.515	0.0463953
PARVA	-0.677	0.0253125
PAX3	-1.11	0.0242708
PAX5	0.503	0.00221727
PBLD	-0.688	0.00526904
PBX1	-1.34	0.00034419
PCDH18	-1.06	0.0245639
PCDHB10	-1.07	0.00457149
PCDHB12	-1.08	0.0106169
PCDHB14	-1.09	0.00187708
PCDHB16	-0.699	0.0373667
PCDHB17	-0.641	0.0212005
PCDHB2	-0.857	0.0211703
PCDHB3	-0.998	0.0230284
PCDHB4	-1.98	0.0154964
PCDHGA1	-1.15	0.00029576
PCDHGA10	-1.13	0.00036616
PCDHGA11	-1.12	0.00039341
PCDHGA12	-1.08	0.00053487
PCDHGA2	-1.14	0.00026555
PCDHGA3	-1.09	0.00051317
PCDHGA4	-1.09	0.00055475
PCDHGA5	-1.12	0.00044394
PCDHGA6	-1.13	0.0004014
PCDHGA7	-1.08	0.00059076
PCDHGA8	-1.09	0.0006589
PCDHGA9	-1.12	0.00036013
PCDHGB1	-1.12	0.000363
PCDHGB2	-1.14	0.00045026
PCDHGB3	-1.14	0.00028866
PCDHGB4	-1.07	0.00071389
PCDHGB5	-1.15	0.00033049
PCDHGB6	-1.16	0.00035132
PCDHGB7	-1.12	0.00037146
PCDHGC4	-1.15	0.00031234
PCDHGC5	-1.1	0.00067633
PCGF3	0.566	0.00476568
PCMTD1	-0.648	0.00113259
PCSK1	2.14	0.0237825
PCSK6	-0.858	0.033281
PDCD1	0.766	0.0152949
PDE10A	0.946	0.00011828
PDE1C	-0.932	0.00155015
PDE3B	0.624	0.0260007
PDE4C	0.858	0.0326555
PDE4DIP	-0.632	0.0343803
PDE6B	0.601	0.0202802
PDGFC	-0.756	0.0111237
PDGFRA	-0.871	0.0407777
PDGFRB	-1.04	0.00258488
PDHA2	0.696	0.0326101
PDLIM5	-0.649	0.0392541
PDLIM7	-0.825	0.0241147
PDZRN3	-1.32	0.00137686
PELO	-0.606	0.00928908
PELP1	1.01	0.00729595
PEO1	0.615	0.0110562
PERQ1	0.785	0.00278585
PEX1	-0.558	0.0219394
PEX3	-0.5	0.0411274
PFDN2	0.504	0.00508587
PFDN4	-0.508	0.012151
PGAP1	-1.46	0.0172495
PGBD1	-0.721	0.00804769
PGBD4	0.576	0.00939203
PGCP	-0.774	0.00102764
PGM5	-0.571	0.0244468
PHACS	-0.661	0.0480905
PHGDH	-0.78	0.0176815
PHLDA2	1.01	0.0486267
PHLDB1	-0.715	0.0233635
PHLDB2	-1.15	0.00063441
PIGK	-0.613	0.00661415
PIK3AP1	0.93	0.0492463
PIK3C2A	-0.667	0.0408109
PIK3R2	0.575	0.0268539
PINX1	0.942	0.0103174
PIP4K2A	1.02	0.00833539
PITPNM1	0.665	0.0185422
PITPNM3	0.501	0.00476555
PJA1	-0.605	0.00399293
PJA2	-0.894	0.00028236
PKD2	-0.794	0.0198311
PKHD1	0.522	0.00970155
PKIG	-0.541	0.0185211
PKNOX2	-1.54	0.00400343
PKP4	-0.692	0.0262867
PLA2G12A	0.602	0.0157283
PLA2G2D	0.635	0.00430302
PLA2G4B	0.524	0.0147548
PLCB1	-0.918	0.0140761
PLCE1	-0.775	0.0168486
PLCL1	-0.653	0.0389249
PLEC1	0.913	0.00028826
PLEKHA6	-0.773	0.047047
PLEKHC1	-0.771	0.0301005
PLEKHN1	0.796	0.00020856
PLN	-1.42	0.0313187
PLS3	-1.04	0.00293524
PLSCR4	-1.25	0.00251048
PLXDC1	-1.53	0.00046999
PLXNA4	-1.31	0.00832745
PLXNC1	0.852	0.00585347
PMS2L2	0.529	0.0186283
PNMA1	-0.709	0.0161296
PODXL2	0.515	0.0314683
POLA2	0.626	0.00076153
POLH	0.857	0.0020145
POLR3B	-0.528	0.0106489
POU6F1	0.733	0.00818894
PPARGC1A	-1.08	0.0160964
PPFIA2	-2.41	0.00035832
PPIC	-1.07	0.00181081
PPID	0.548	0.00981066
PPIL1	0.6	0.00537565
PPM1B	-0.629	0.0119334
PPP1R3D	0.78	0.00421999
PPP2R1B	0.712	0.0202144
PPTC7	0.514	0.0184839
PRELP	-0.886	0.0284412
PREPL	-0.631	0.00782492
PRKCDBP	-0.962	0.00087907
PRKCH	-0.683	0.0152921
PRKD1	-1.02	0.00350181
PRPF18	-0.675	0.0146769
PRPH2	-0.702	0.0147042
PRPSAP1	-0.602	0.0125219
PRRG1	-0.821	0.0347167
PRSS21	-2.66	0.00749598
PRSS35	-1.95	0.00032412
PSCD3	0.759	0.0282829
PSMB5	-0.575	0.0082175
PSMD12	-0.556	0.0334746
PTCHD2	0.532	0.0106161
PTK2	-0.56	0.0162687
PTN	-2.1	0.00876135
PTPLA	-0.639	0.0116258
PTPN1	0.807	0.014871
PTPRD	-1.17	0.0017081
PTPRJ	0.646	0.0153616
PTPRM	-0.807	0.0101555
PTS	-0.653	0.0059895
PVRL4	0.858	0.0353522
PXDN	-1.12	0.00343698
RAB11A	-0.695	0.029109
RAB11FIP2	-0.533	0.0268376
RAB23	-0.707	0.0406518
RAB27B	1.34	0.0013136
RAB3B	-1.95	0.0158862
RAB40B	-0.659	0.00511413
RAB7A	0.868	0.00416277
RABEP2	0.504	0.0296468
RAI2	-0.731	0.0204952
RAMP2	-1.99	0.0405367
RANBP3L	-1.07	0.0307009
RAP2B	0.511	0.0434038
RAPGEF4	-0.548	0.0407025
RASA4	1.72	0.00038961
RASGEF1B	0.978	0.00966232
RASIP1	-0.817	0.0467745
RASL12	-0.908	0.0173323
RASSF4	1.19	0.032758
RB1	-0.564	0.0428301
RBM42	1.63	7.294e-05
RBM9	-0.724	0.00840886
RBP1	-0.535	0.0164963
RBP4	-1.39	0.0309477
RBPMS	-0.793	0.0155044
RCBTB2	-0.675	0.00990769
RCC1	0.675	0.00350635
RCN2	-0.579	0.0191219
RCOR2	-0.889	0.0135256
RDX	0.814	0.0109219
RECK	-0.825	0.0190775
REEP4	0.577	0.0183191
REG4	0.967	0.00116882
RELT	0.585	0.0115137
RERG	-1.24	0.00876005
REV3L	-0.633	0.0128356
REXO1L1	0.531	0.0271354
REXO2	-0.761	0.00128198
RFTN2	-0.962	0.00484641
RGN	-1.05	0.0110247
RGPD5	-0.658	0.0130114
RGS5	-2.17	0.00124349
RHBDF1	-0.741	0.0050807
RHEB	-0.585	0.0117844
RHOBTB1	-0.843	0.00125313
RHOG	0.841	0.00057888
RHOQ	1.01	0.00486468
RINT1	-0.557	0.0184147
RIPK1	0.6	0.0396434
RIT2	0.661	0.0236838
RNASE2	0.963	0.0230616
RNF11	-0.696	0.00390373
RNF125	1.15	0.036373
RNF150	-0.764	0.0302175
RNF152	-0.826	0.00149337
RNPEP	-0.543	0.0140678
ROBO4	-0.909	0.0353441
RP11-125A7.3	-0.551	0.00782108
RP11-144G6.7	-1.43	0.00033941
RP1L1	-0.855	0.00737443
RP5-1077B9.4	0.871	0.0053438
RPAP2	0.599	0.00045627
RPL28	0.756	0.0235184
RPL39	0.661	0.00059956
RPS26P10	0.98	0.0350586
RRAGD	0.919	0.0035223
RSRC1	1.16	6.381e-05
RTN1	-0.693	0.0168975
RTN4	-0.518	0.0161404
RUNX1	0.735	0.0358584
RWDD1	0.605	0.0022582
RWDD2A	-0.544	0.0354155
SAMD4A	0.793	0.0489816
SAMD7	0.771	0.01902
SASP	-0.694	0.0148987
SATB2	-0.658	0.00592945
SAV1	-0.784	0.00135713
SBDS	-0.736	0.0127375
SCN4B	-1.28	0.041824
SCNN1D	0.606	0.00614864
SCO2	0.827	0.00179486
SCP2	-0.814	0.00940974
SDC2	-1.25	0.00089381
SDK1	0.843	0.0159474
SEC14L1	-0.842	0.00759459
SEC16B	-0.558	0.00683795
SEC22C	0.574	0.00602421
SEL1L	-0.717	0.00820503
SEMA3C	-0.943	0.0293317
SEMA3D	-0.847	0.00651884
SEMA3G	-1.48	0.0235268
SEMA6D	-1.23	0.0310072
SENP3	0.57	0.0294071
SENP6	-0.629	0.0141482
SERINC1	-0.651	0.00359187
SET	0.519	0.00153407
SFI1	0.577	0.0387884
SFN	1.29	0.00910345
SGCB	-0.725	0.0183116
SGCD	-0.676	0.0168837
SGCE	-0.874	0.00627749
SGCG	-1.23	0.0138177
SGIP1	-1.23	0.00347586
SGMS1	-0.783	0.0118028
SGPP2	0.936	0.00442492
SGSM3	0.544	0.0297747
SH2B2	0.594	0.0344056
SH2D3A	0.643	0.00437672
SH3BGRL	-0.768	0.00650934
SH3BP1	0.75	0.0158483
SH3D19	-0.551	0.0417578
SH3RF2	0.655	0.0119321
SHKBP1	0.765	4.808e-05
SIGLEC10	1.16	0.00900507
SIPA1L1	0.548	0.029039
SLC14A2	-0.892	0.0432397
SLC16A4	-0.712	0.0399785
SLC16A6	1.17	0.0414371
SLC22A9	-3.57	0.0250067
SLC24A1	-0.503	0.00312692
SLC25A21	-1.02	0.0225145
SLC25A22	0.53	0.00698165
SLC25A39	0.569	0.0111059
SLC2A12	-1.11	0.00563275
SLC30A7	0.588	0.00750199
SLC38A1	0.731	0.0155685
SLC38A2	-0.761	0.0273922
SLC5A3	0.882	0.00085375
SLC7A6OS	0.508	0.0336978
SLC9A3	0.648	0.0163867
SLCO2A1	-1.33	0.010844
SLIT2	-1.09	0.00433328
SLIT3	-1.49	0.00272534
SLITRK2	-1.79	0.00386139
SLITRK5	-1.04	0.0160313
SMAD6	-1.28	0.0341757
SMARCA2	-0.678	0.00686458
SMC1B	-1.28	0.0243107
SMCHD1	1.02	0.00144199
SMEK3P	0.865	0.0376854
SMG1	1.64	0.00190446
SMPD2	0.536	0.0346843
SNAI1	-1.84	0.0425005
SNORA68	0.653	0.0405846
SNX1	-0.734	0.00413814
SNX14	-0.657	0.0346585
SNX4	-0.673	0.0318853
SNX7	-0.757	0.0134674
SOCS1	0.509	0.0449264
SOCS5	-0.909	0.00879075
SOLH	0.501	0.00970741
SOST	-3.13	0.0322367
SOX13	-0.653	0.0242141
SOX18	-1.21	0.00057023
SPACA4	0.599	0.00249389
SPAG11B	0.827	0.0245614
SPANXF1	0.909	0.023282
SPARC	-0.961	0.00698123
SPATA13	0.722	0.00254251
SPG3A	-0.955	0.00088503
SPI1	0.506	0.019766
SPINK4	0.5	0.0149101
SPINK5L3	-2.23	0.0413136
SPIRE1	0.771	0.0241407
SPON1	-0.72	0.036028
SPON2	-1.22	0.00555501
SPSB4	-0.987	0.0138725
SPTA1	0.92	0.00202408
SPTAN1	-0.68	0.0004867
SPTBN1	-0.838	0.00884165
SPTLC1	-0.62	0.0172163
SSX9	0.513	0.0273033
ST14	1.13	0.00358846
ST3GAL6	-0.749	0.0156075
ST7L	-0.771	0.0263972
STARD13	-0.959	0.00594879
STARD3	1.67	0.025105
STARD9	-0.549	0.0156827
STAT2	0.629	0.00077679
STAT3	0.545	0.0409346
STBD1	-0.511	0.0385445
STIP1	0.628	0.00311489
STON2	0.605	0.0464392
STX3	0.863	0.00569926
STXBP5	-0.516	0.0219387
SUV39H2	0.813	0.00384765
SVIL	-0.816	0.0194059
SYCP3	0.869	0.016016
SYNGR1	-0.673	0.00906196
SYNGR2	0.575	0.00624789
SYNJ2	1.09	0.0182261
SYNPO2L	-1.39	0.0320384
SYT11	-0.567	0.0309117
SYT15	-0.966	0.00338689
TAAR1	1.51	0.00096029
TACC1	-0.799	0.0029774
TACR1	0.853	0.0422379
TADA3L	-0.512	0.00379793
TAF1	0.645	0.00296273
TAF9B	-0.667	0.00894588
TAGLN	-1.3	0.030941
TAL1	-0.861	0.019088
TANC1	-1.05	0.00151495
TAP2	0.729	0.0159733
TAPBP	0.667	0.0365214
TARS2	0.574	0.00206919
TBX3	-1.37	0.00542153
TCEAL1	-0.62	0.038311
TCIRG1	0.692	0.0131687
TCL6	0.672	0.00821668
TDRD12	-0.829	0.0231658
TECTA	-0.765	0.0329784
TESSP2	0.83	0.00840322
TEX12	-2.77	0.0179305
TFAP4	0.963	0.025569
TFEB	0.562	0.00823118
TGFB3	-0.988	0.0174147
TGFBR1	-0.566	0.0208783
TGM6///TGM5	0.787	0.0267768
THAP8	0.531	0.0163668
THEG	0.797	0.0111412
THG1L	0.604	0.0200139
TIMM10	0.753	0.00058517
TIP39	0.507	0.0101916
TK1	1.04	0.0128466
TM9SF2	-0.596	0.0162816
TMEM106A	0.642	0.0239646
TMEM117	-0.55	0.0322781
TMEM138	0.574	0.010043
TMEM14A	-0.685	0.0187853
TMEM16A	-1.57	0.00373117
TMEM16C	-0.871	0.0125973
TMEM16F	0.7	0.0217148
TMEM170	0.657	0.00133842
TMEM25	-0.513	0.0103301
TMEM27	1.6	0.00990506
TMEM30B	-1.98	0.00241122
TMEM35	-1.39	0.0106754
TMEM45A	-0.991	0.0200855
TMEM47	-0.9	0.0454191
TMEM55A	-0.657	0.0117113
TMEM59	-0.579	0.00693417
TMEM63B	0.532	0.0259251
TMEM63C	0.991	0.0277865
TMEM85	-0.752	0.00170899
TMEM98	-0.673	0.0366155
TMOD3	0.785	0.00344551
TMTC3	-0.677	0.0213975
TNFAIP1	-0.669	0.0219091
TNFRSF10C	0.594	0.0335754
TNFSF14	0.774	0.0145714
TNKS1BP1	-0.511	0.0434773
TNPO3	0.769	0.0080545
TNRC6A	0.687	0.0134414
TOMM40	0.81	0.00347646
TOMM7	0.658	0.00082003
TPCN2	1.15	0.0264237
TPM1	-0.759	0.0270591
TPM4	-0.69	0.0307886
TPPP2	0.698	0.0205484
TRABD	0.674	0.00251934
TRAF4	0.673	0.0253756
TRAIP	0.514	0.0150844
TRAPPC4	0.587	0.00831433
TRIM34	0.561	0.0259046
TRIM45	-0.786	0.00421414
TRIM5	0.722	0.0083127
TRIM63	-2.35	0.0223354
TRO	-0.892	0.0173547
TRPC1	-0.709	0.0202276
TSGA13	0.733	0.0168295
TSHZ3	-0.974	0.00284416
TSPAN2	-0.792	0.037937
TSPAN7	-0.995	0.010442
TSPYL4	-0.697	0.0204269
TSPYL5	-0.75	0.00623079
TTBK2	0.719	0.00684342
TTC28	-0.826	0.00378229
TTK	0.607	0.0447786
TTPA	0.752	0.0408881
TUBGCP2	0.541	0.0185063
TWSG1	-0.539	0.0047764
TXNDC5	-1.03	0.0312568
TXNIP	-0.813	0.0286318
TYW3	0.595	0.00593961
U2AF2	0.5	0.017171
UAP1L1	1.01	0.00074218
UBA52	0.902	0.00612717
UBE2G2	0.555	0.0188219
UBE2O	0.933	5.414e-05
UBE2Q2	-0.535	0.0413821
UBE2R2	-0.514	0.0176602
UBFD1	1.35	0.0307076
UBL3	-0.76	0.0115102
UBQLNL	-0.618	0.0114537
UCN	0.564	0.0250194
UCN3	0.697	0.0201838
UCP2	0.71	0.0334908
UCP3	0.682	0.013035
UGCGL2	-0.517	0.0395675
UGT2B10	0.748	0.0346073
ULK4	-1.49	0.0141393
UNC5D	-1.33	0.0214764
UPB1	0.579	0.00644369
UPF1	0.692	0.0278802
URB1	0.655	0.0180256
USP42	0.557	0.00720423
USP6	-1.89	0.00506969
UTF1	0.524	0.011366
UTP15	0.679	0.00015336
UTRN	0.612	0.0186532
UTS2	-1.6	0.0213121
VAMP4	-0.507	0.00993656
VANGL1	-0.751	0.0229006
VCL	-0.895	0.0182871
VEGFC	-0.937	0.0401981
VGLL2	0.708	0.00892897
VGLL3	-1.14	0.00664021
VIL2	1.29	0.00436499
VKORC1	0.579	0.0091348
VPS33A	0.832	6.934e-05
VTI1A	0.743	0.0004226
WASF1	-0.587	0.0395751
WASF3	-1.18	0.00522409
WBP5	-0.676	0.0314463
WDFY4	0.949	0.0268085
WDR17	-0.829	0.00664915
WDR48	0.503	0.0181604
WDR5	0.502	0.0137903
WDR64	3.19	0.0292027
WDR79	0.574	0.0423483
WDR82	0.622	0.00454122
WFDC1	-1.52	0.00372126
WFDC3	0.577	0.0485849
WFS1	-0.56	0.0302526
WIPI2	0.821	0.0001738
WNT2B	-0.566	0.0228053
WNT9A	0.543	0.0398607
ZAK	-1	0.00605058
ZBTB12	0.84	0.00282277
ZBTB43	0.695	0.00384073
ZBTB7A	0.696	0.0301253
ZCCHC14	-0.658	0.00790177
ZDHHC12	0.724	0.00051356
ZDHHC14	-0.517	0.0469537
ZDHHC17	-0.515	0.0305193
ZEB1	-0.958	0.00357486
ZEB2	1.02	0.00299832
ZFHX3	-0.628	0.00539323
ZFP2	-0.58	0.0430618
ZFPM1	0.57	0.0430106
ZFPM2	-1.24	0.00830525
ZFYVE21	-0.669	0.00605459
ZMAT3	-2.14	0.0455118
ZMAT4	-1.23	0.0106623
ZMIZ1	-0.638	0.0229486
ZNF114	1.02	0.022036
ZNF135	-0.798	0.0103715
ZNF160	-1.38	0.0410643
ZNF179	-1.26	0.0044773
ZNF22	0.716	0.00158275
ZNF25	-0.517	0.0171032
ZNF264	0.675	0.0158525
ZNF334	-0.899	0.0273337
ZNF342	0.513	0.0151028
ZNF365	-0.844	0.01482
ZNF395	0.5	0.0442717
ZNF397	0.557	0.0432933
ZNF407	0.534	0.0356208
ZNF423	-1.53	0.00222843
ZNF521	-1.09	0.00598084
ZNF540	-0.636	0.0422733
ZNF566	0.701	0.0198848
ZNF589	1.11	0.00517477
ZNF646	0.547	0.00533584
ZNF681	0.622	0.00985734
ZNF75	0.882	0.00287731
ZRANB3	1.19	0.00273317
