# Supplementary material for: Identification of diagnostic biomarkers and immune cell profiles associated with COPD integrated bioinformatics and machine learning
Source: J Cell Mol Med. 2024 Sep 30;28(18):e70107. doi: 10.1111/jcmm.70107 (PMC11440088; doi:10.1111/jcmm.70107)
Supplement: Supplementary file 9 — Appendix S9. [file JCMM-28-e70107-s008.xlsx]

## Sheet: Sheet1
Gene	log2FC	P-value
A2M	0.120823	0.008
AAK1	0.126169	0.00467
ABAT	-0.075473	0.0446
ABCA1	-0.15215	0.0326
ABCA13	-0.312546	0.00494
ABCA5	0.0793	0.0343
ABCB1	0.137286	0.00185
ABCB4	0.136573	0.00118
ABCB7	0.0730188	0.0259
ABCC3	-0.0985352	0.0416
ABCC5	-0.0609736	0.0489
ABCD2	0.151572	0.00551
ABCE1	0.118539	0.0165
ABCG1	-0.122493	0.0289
ABHD14A	0.111316	0.00196
ABHD17A	-0.0895866	0.0149
ABHD2	-0.0821922	0.0271
ABHD3	-0.0583249	0.0493
ABHD5	-0.0834001	0.0252
ABLIM1	0.141526	0.000866
ABLIM3	-0.141738	0.00251
ABT1	0.0691513	0.0267
ABTB1	-0.0729174	0.0323
ACAA1	-0.0847063	0.00223
ACAD9	0.0590541	0.0367
ACADSB	0.0984279	0.00117
ACADVL	-0.0524831	0.00938
ACO1	0.0806783	0.0202
ACOX1	-0.101987	0.0204
ACSL1	-0.140641	0.00357
ACSL4	-0.0942603	0.00857
ADAM17	-0.0837409	0.00929
ADAM19	-0.0786027	0.00749
ADAM28	0.181775	0.000838
ADAM8	-0.0830629	0.0204
ADAM9	-0.158493	4.81e-05
ADAP1	-0.0815385	0.00547
ADARB1	0.114349	0.0012
ADD3	0.548094	1.09e-05
ADGRE3	-0.0786515	0.0374
ADGRE5	-0.0582304	0.0277
ADGRG3	-0.164451	0.00257
ADM	-0.181712	0.00278
ADNP	0.0527149	0.015
AEBP2	0.059958	0.033
AES	0.0862822	0.00857
AGAP1	0.160182	0.0306
AGFG1	-0.0520131	0.0129
AGL	0.0839066	0.0115
AGO4	-0.0753861	0.0201
AGPAT5	0.0801011	0.0398
AGTRAP	-0.0994705	0.00178
AK9	0.0914264	0.0177
AKAP11	0.0860206	0.0062
AKAP9	0.0950839	0.00835
AKR1B1	0.103919	0.0106
AKT3	0.114276	0.00456
AKTIP	0.0838466	0.0192
ALAS1	-0.0733554	0.000739
ALDH3B2///ALDH3B1	-0.0811599	0.00556
ALG13	0.155435	0.000363
ALG9	0.0965294	0.0021
ALKBH8	0.102905	0.00229
ALMS1	0.109908	0.000671
ALOX5	-0.0697167	0.012
ALPK1	-0.121963	0.00555
ANAPC1	0.153483	0.000504
ANAPC16	0.0813247	0.00931
ANAPC1P1///ANAPC1	0.151951	0.00049
ANK3	0.11883	0.0285
ANKRD13A	-0.0662435	0.00795
ANKRD13C	0.0862708	0.0251
ANKRD22	-0.285489	0.00341
ANKRD36	0.136546	0.00335
ANKRD36///ANKRD36B	0.14413	0.00309
ANKRD36C///ANKRD36///ANKRD36B	0.128854	0.0178
ANKRD39	0.0962517	0.00491
ANO10	-0.0897472	0.0217
ANO9	0.107556	0.00834
ANP32A-IT1	-0.0748388	0.0151
ANPEP	-0.123497	0.00912
ANXA2R	0.103847	0.0413
ANXA3	-0.204903	0.0199
ANXA4	-0.0654035	0.0279
AP3S2	-0.0630903	0.00733
AP5B1	-0.0926555	0.0168
APAF1	-0.0998672	0.00405
APBA2	0.120221	0.00566
APEX1	0.109772	0.0323
APH1A	-0.0542518	0.0352
API5	0.0623478	0.012
APMAP	-0.111573	0.00565
APOBEC3A_B///APOBEC3A	-0.0820367	0.0322
APOBEC3D	0.0688375	0.011
APOBEC3F	0.0971955	0.00329
APOL3	0.0830262	0.00222
APOLD1///DDX47	0.0891896	0.0237
APOO	0.109916	0.0487
APPL1	0.0775089	0.00733
APRT	0.0779185	0.0214
ARFGEF2	0.0656084	0.0203
ARG1	-0.256371	0.0116
ARHGAP17	0.0646941	0.0137
ARHGAP27	-0.0593659	0.0377
ARHGEF11	-0.0943104	0.00272
ARHGEF3	0.0625995	0.0258
ARHGEF9	0.122184	0.0157
ARL1	0.0877894	0.0303
ARL11	-0.0686327	0.0281
ARL17B///ARL17A///NBR2	0.131692	0.0496
ARL2BP	0.0635809	0.0104
ARL5B	0.0580274	0.0305
ARL8A	-0.0591145	0.0383
ARMC1	0.0684194	0.028
ARPC4-TTLL3///TTLL3///BRPF1	-0.0517619	0.00423
ARRB2	-0.0528074	0.0121
ARRDC4	-0.164261	0.0064
ARSG	-0.0546777	0.0173
ARSK	0.0933856	0.0145
ARV1	0.109878	0.0164
ASAP1	-0.0653979	0.0428
ASB16-AS1///ASB16	0.0827618	0.0106
ASCC3	0.0805277	0.0364
ASPRV1	-0.0995662	0.0141
ASTE1	0.0828341	0.0143
ASUN	0.0882518	0.008
ATAD1	0.0920164	0.00683
ATAD2B	0.0737665	0.00495
ATF1	0.0809032	0.0203
ATF7IP2	0.1917	1.24e-05
ATG14	0.0619306	0.0257
ATG2B	0.0524226	0.0275
ATG7	-0.0645792	0.0282
ATIC	0.123457	0.00107
ATM	0.11118	0.00395
ATP11A	-0.0705859	0.00481
ATP11C	0.0661848	0.0284
ATP5D	0.197299	0.0325
ATP5G1	0.180871	0.00708
ATP5G2	0.0633081	0.0314
ATP5H	0.0896151	0.0321
ATP6AP1	-0.0593425	0.0411
ATP6V1B2	-0.0694705	0.023
ATP6V1G2-DDX39B///DDX39B	0.103058	0.0196
ATP8B4	-0.100603	0.0219
ATR	0.122967	0.000941
ATXN1	-0.0510839	0.028
ATXN10	0.098651	0.00561
ATXN7L1	0.0869813	0.00218
AZU1	-0.0939861	0.019
B3GALT2	0.157307	0.00127
B3GNT5	-0.173753	0.000709
B4GALT5	-0.160622	0.00012
BACH2	0.249481	6.64e-05
BANK1	0.303334	0.000112
BANP	0.333161	0.00176
BBS2	0.0820782	0.026
BBS9	0.0802154	0.0149
BCKDHB	0.103907	0.007
BCL11A	0.127611	0.000275
BCL11B	0.113277	0.00628
BCL6	-0.125266	0.000629
BCL9L	0.0831678	0.0087
BCLAF1	0.0509012	0.0426
BDP1	0.135063	0.000256
BICD1	0.0707237	0.0224
BICD2	-0.0820964	0.00422
BIN1	0.119238	0.00219
BIRC3	0.164519	0.0254
BLK	0.202953	0.000864
BLMH	0.0582226	0.0495
BLNK	0.24631	9.88e-05
BMI1	0.116227	0.00275
BMPR1A	0.100736	0.0329
BMS1P5	0.0757832	0.0478
BMX	-0.201205	0.00562
BNIP3	0.0796002	0.0113
BPI	-0.420769	0.000346
BRD7	0.0633168	0.00875
BRI3	-0.106352	0.000542
BRWD3	-0.0595521	0.0428
BST1	-0.125424	0.000687
BTF3	0.0711308	0.0149
BTK	-0.0608997	0.022
BTLA	0.21604	0.000544
BUB3	0.0810816	0.0298
BZW2	0.0771266	0.0322
C10orf113	0.158719	0.0292
C10orf54	-0.0617953	0.0347
C11orf24	0.104541	0.00206
C11orf80///RCE1	0.0998874	0.0257
C11orf95	-0.0890287	0.0457
C12orf4	0.0830843	0.0367
C14orf166	0.0903466	0.0377
C15orf41	0.101187	0.00135
C16orf52	0.078446	0.0175
C19orf53	0.153187	0.0273
C1orf123///CPT2	0.0905762	0.023
C1orf220	0.1704	0.000286
C1QBP	0.0589221	0.0471
C1RL	-0.0749059	0.00611
C20orf24	-0.0701889	0.00399
C3AR1	-0.109866	0.0466
C3orf62///USP4	-0.0781942	0.0399
C5AR1	-0.0913775	0.022
C5orf45///SQSTM1	0.120428	0.00166
C5orf63	0.136449	0.000152
C6orf201///ECI2	0.0986993	0.00562
C7orf43	-0.0525384	0.0198
CA4	-0.150649	0.00423
CACNA1E	-0.124653	0.0182
CACNB1	0.106457	0.00444
CALY	-0.0737697	0.0107
CAMK2D	0.12521	0.0013
CAMK4	0.179396	0.00287
CAMKK2	-0.111134	0.000311
CAMP	-0.179993	0.016
CAND1	0.0741661	0.0408
CAPG	-0.0956882	0.0232
CAPNS2	-0.11599	0.0118
CARD11	0.101744	0.00308
CARD6	-0.102817	0.00577
CARF	0.0769228	0.0282
CARMIL1	0.126945	0.039
CASD1	0.120204	0.0213
CASK	0.0730404	0.0301
CASP5	-0.171742	0.0322
CBARP	-0.0573566	0.0495
CBL	-0.0672752	0.016
CBLB	0.102138	0.00507
CBLL1	0.0995009	0.0171
CBX5	0.0980601	0.00236
CCDC130	0.092629	0.00176
CCDC141	0.115615	0.0154
CCDC146	0.09701	0.0483
CCDC50	0.12297	0.00228
CCDC6	0.0723327	0.0328
CCDC71	0.0669525	0.0195
CCDC84	0.157971	0.00252
CCL28	0.151962	7.69e-05
CCR2	-0.0921831	0.0401
CCR6	0.212031	3.78e-06
CCR7	0.183039	0.00241
CCSER2	0.0556094	0.0424
CCT4	0.083895	0.00218
CD163	-0.120643	0.00842
CD180	0.187834	0.00403
CD19	0.198187	0.00295
CD2	0.156087	0.00449
CD200	0.253587	0.00254
CD200R1	0.0952513	0.0397
CD22	0.278439	0.00165
CD247	0.0862006	0.0329
CD27	0.278261	0.00101
CD28	0.135946	0.00246
CD2AP	0.121096	0.00903
CD300A	-0.0862373	0.00104
CD300C	-0.0729017	0.0149
CD300E	-0.121396	0.00384
CD300LF	-0.0635735	0.0247
CD3D	0.174247	0.00199
CD3E	0.170732	0.0013
CD3G	0.179406	0.00284
CD40LG	0.213882	2.27e-05
CD5	0.113905	0.0153
CD58	-0.0612946	0.0328
CD6	0.143717	0.00312
CD63	-0.107398	0.000109
CD7	0.14812	0.0198
CD72	0.235283	0.000315
CD74	0.127542	0.00198
CD79A	0.354629	0.000223
CD79B	0.271518	4.59e-05
CD81	0.108138	0.00252
CD82	-0.0814978	0.0323
CD8B	0.243708	0.0486
CD93	-0.108471	0.0202
CD96	0.180516	0.000244
CDC14A	0.0844778	0.00349
CDC23	0.0706135	0.0126
CDC25B	0.0764665	0.0362
CDC37L1	0.0809055	0.0498
CDC42EP5	-0.0563755	0.0483
CDK17	0.0629126	0.0182
CDK4	0.0992297	0.00795
CDK5RAP2	0.0731365	0.00628
CDKAL1	0.128079	0.000593
CDKN2D	-0.0540018	0.0301
CDR2	0.11264	0.00318
CEACAM1	-0.132232	0.0409
CEACAM3	-0.0758257	0.022
CEACAM4	-0.112631	0.0167
CEACAM6	-0.365049	0.00481
CEACAM8	-0.343824	0.0141
CEBPB	-0.0808232	0.00778
CEBPD	-0.119274	0.0019
CENPC	0.0839481	0.00548
CEP120	0.0755526	0.00747
CEP19	-0.102786	0.0276
CEP85L	0.0780566	0.0118
CEP95	0.121131	8.22e-05
CERKL///ITGA4	0.0907361	0.0249
CFAP73///DDX54	-0.0822284	0.0147
CFAP97	0.146348	0.000264
CFLAR	-0.0686013	0.0133
CFP	-0.104857	0.0011
CHCHD10	0.200286	0.000939
CHD6	0.0847568	0.00321
CHD9	0.0754524	0.0109
CHM	0.11922	0.0232
CHMP7	0.110916	0.00355
CHPT1	-0.113482	0.03
CHST13	-0.10528	0.0262
CHST15	-0.051342	0.0471
CKAP4	-0.110312	0.000432
CLASP2	0.0580755	0.0208
CLEC17A///ADGRE3	0.193132	0.00215
CLEC2D	0.157777	0.0013
CLEC4A	-0.0817119	0.0436
CLEC4D	-0.267613	0.000195
CLEC4E	-0.200274	0.000584
CLEC5A	-0.0915316	0.0449
CLEC7A	-0.0935748	0.0114
CLIC1	-0.0747682	0.002
CLK4///CLK4	-0.0549661	0.0482
CLOCK	0.0969441	0.0222
CLU	-0.15953	0.0462
CMTM1///CKLF///CMTM1///CKLF	-0.109471	0.00016
CMTM5	-0.189369	0.0351
CMTM6	-0.0768727	0.0158
CNEP1R1	-0.0783923	0.0173
CNIH4	-0.107148	0.00608
CNOT2	0.0522353	0.0196
CNOT7	0.0798067	0.0189
CNR2	0.121088	0.00239
CNST	0.0789471	0.00756
CNTRL	0.0793889	0.0181
COBLL1	0.215212	5.27e-05
COG2	0.0637412	0.00683
COG5	0.081176	0.0372
COMMD1	0.0664302	0.0198
CORO1B///PTPRCAP	0.18139	0.00409
CORO1C	-0.0825865	0.0275
COX14	0.0592019	0.0083
COX6C	0.131866	0.0158
CPA3	-0.290687	0.0316
CPD	-0.0983197	0.0153
CPEB4	-0.0920994	0.00251
CPNE2	-0.135951	0.00631
CPQ	-0.0675409	0.0327
CPSF6	0.0609125	0.00996
CR1	-0.164802	0.00145
CR1L	-0.130454	0.00166
CR2	0.147584	0.00318
CRISPLD2	-0.227558	0.000415
CROT	0.10139	0.00837
CRSP8P///MED27	0.0558428	0.0309
CRYZL1	0.0825352	0.0205
CSAD	-0.0611566	0.0163
CSNK2A2	0.058707	0.0127
CSTF3	0.0784648	0.0309
CTBP1-AS2	0.0878029	0.0178
CTBP2	-0.0679094	0.0161
CTDSPL2	0.0766809	0.0315
CTLA4	0.0868668	0.0285
CTNNA1	-0.100488	0.0204
CTSA	-0.0897294	0.00397
CTSD	-0.0965998	0.00117
CTSG	-0.189077	0.00995
CTSS	-0.0609559	0.00564
CTSW	0.187267	0.0216
CUBN	0.0939745	0.0234
CUL1	0.0820347	0.00758
CUL5	0.0912755	0.014
CUTA	0.116281	0.0288
CWC15	0.0682499	0.0417
CWC27	0.0914352	0.00547
CWF19L2	0.134124	0.0035
CXCR3	0.0966602	0.0356
CXCR5	0.280845	7.28e-05
CXorf65	0.0664358	0.0329
CXXC5	0.144663	0.000106
CYBB	-0.0623236	0.0462
CYBRD1	-0.121439	0.0229
CYP1B1	-0.218966	0.000268
CYP20A1	0.0793257	0.00523
CYP27A1	-0.156855	0.0262
CYP2R1	0.0753077	0.0207
CYP4F3	-0.164942	0.00219
CYP4V2	0.0966489	0.0207
CYS1	-0.0597432	0.0484
DAPK2	-0.120899	0.006
DARS	0.0692784	0.0279
DBT	0.0638452	0.0479
DCAF16	0.0895524	0.00542
DCAF17	0.0843682	0.00748
DCAKD	0.106234	0.034
DCK	0.0812267	0.00514
DCP1A	0.0523736	0.0179
DCP1B	0.155064	0.000986
DCP2	-0.0573619	0.0296
DCTPP1	0.168895	0.0229
DCXR	0.170692	0.0153
DDHD1	0.105428	0.00419
DDHD2	0.136079	0.00019
DDX1	0.0936642	0.0134
DDX10	0.12838	0.000169
DDX18	0.0955035	0.00328
DDX20	0.0761709	0.0132
DDX24	0.0721957	0.0158
DDX46	0.0549876	0.0374
DDX52	0.0840102	0.00715
DDX56	0.103165	0.00118
DDX60L	-0.102648	0.0485
DEFA4	-0.483269	0.00175
DENND2D	0.0896499	0.00375
DENND3	-0.106079	0.00422
DENND4A	0.0683387	0.0271
DENND4C	0.0957025	0.00247
DENND5A	-0.0877219	0.00712
DET1	0.0646392	0.0266
DEXI	0.0732941	0.0137
DGAT1	-0.0696115	0.0015
DGAT2	-0.144411	0.00139
DGKA	0.0865325	0.0165
DGKE	0.124483	0.00335
DGUOK	0.104936	0.011
DHX35	0.0615092	0.0135
DHX36	0.105057	0.0055
DIMT1	0.0913056	0.00822
DIRC2	-0.0691217	0.0198
DIS3///PIBF1	0.146431	0.0107
DIS3L	0.0965689	0.0012
DLEU2	-0.0765326	0.0117
DLG1	0.0698882	0.0286
DMTF1	0.0532621	0.0367
DMXL2	-0.114215	0.00599
DNAJC1	0.0918174	0.0111
DNAJC10	0.0853941	0.0484
DNAJC21	0.0709299	0.0416
DNAJC5	-0.0749966	0.00294
DND1	-0.0797118	0.0354
DNHD1	0.104332	0.00518
DNM1L	0.0756532	0.0054
DNTTIP2	0.0943896	0.0281
DOCK10	0.126411	0.00057
DOCK4	-0.191289	0.0041
DOCK9	0.111092	0.00757
DOK3	-0.123608	0.00136
DOPEY1	0.0830594	0.015
DPH6	0.112285	0.015
DPP4	0.194307	0.000921
DPYD	-0.0655793	0.0204
DRAM1	-0.10553	0.00477
DRAM2	0.0814387	0.0313
DRG1	0.0538275	0.0113
DSC2	-0.156323	0.0386
DSE	-0.0973707	0.00315
DTD2	0.0912118	0.00607
DTX2P1-UPK3BP1-PMS2P11///LOC441259///PMS2P5///PMS2P2	0.0877377	0.000512
DTX2P1-UPK3BP1-PMS2P11///PMS2P5///PMS2P4	0.114512	9.94e-05
DUSP1	-0.130079	0.000397
DUSP16	0.0659862	0.0448
DUSP7	0.0808807	0.0226
DYNLT1	-0.0724512	0.0495
DYRK2	0.10336	0.00247
DYSF	-0.210833	0.000373
DZIP3	0.135524	0.0075
E2F5	0.191275	0.000793
EAPP	0.109874	0.00979
EBAG9	0.111986	0.00484
EBF1	0.213411	0.00158
ECD	0.080376	0.0037
ECE1	-0.0835695	0.0082
EDF1	0.125217	0.0172
EDRF1	0.0552711	0.0283
EED	0.0570615	0.0181
EEF1D	0.130766	0.0392
EGLN1	-0.065069	0.0427
EIF1AX	0.115769	0.0453
EIF2AK3	0.0920996	0.00795
EIF2D	0.0770888	0.0106
EIF3D	0.0539098	0.0336
EIF3F	0.170101	0.00156
EIF3G	0.130197	0.0115
EIF3H	0.0918481	0.00279
EIF3J	0.0723877	0.0195
EIF3K	0.0969599	0.0249
EIF3M	0.113128	0.0186
EIF4E3	-0.0768388	0.00534
EIF5B	0.126697	0.000557
ELAC2	0.0649496	0.02
ELANE	-0.25428	0.00015
ELOVL7	-0.12693	0.0447
ELP2	0.101164	0.00206
ELP3	0.0771545	0.0186
ELP4	0.0797009	0.0177
EMC1	0.0748778	0.00379
EMC4	0.0644375	0.0406
EMILIN2	-0.124642	0.000974
EML4	0.0558155	0.0496
ENOSF1	0.143185	0.00392
ENTPD1	-0.0978455	0.00195
EPC1	0.0503874	0.0151
EPC2	0.0684936	0.00517
EPHX2	0.105598	0.0229
EPRS	0.0854053	0.0184
ERC1	0.0630465	0.0397
ERCC5	0.06378	0.0226
ERCC6L2	0.1028	0.00372
ERLIN1	-0.108517	0.0165
ERP27	0.0699739	0.0206
ERV3-1	-0.104752	0.0133
ERVK13-1	0.126862	0.0111
ESYT2	0.0748226	0.00832
ETFBKMT///AMN1	-0.0725631	0.0462
ETS1	0.0896249	0.0206
ETS2	-0.100802	0.00777
EVL	0.126104	0.000281
EXOC2	0.0775906	0.00705
EXOC6B	0.0896407	0.0144
EXOSC1	0.096999	0.0248
EXOSC10	0.055539	0.00466
EXOSC2	0.0886177	0.0082
EXOSC3	0.09135	0.00995
EXOSC8	0.142395	0.00119
EXOSC9	0.10039	0.00614
EXTL3	-0.095137	0.0136
F13A1	-0.130244	0.0475
F2RL1	-0.135884	0.0146
F5	-0.205413	0.000176
FAM101B	-0.121906	0.0054
FAM102A	0.127838	0.00632
FAM117B	0.130563	0.0142
FAM122C	0.055018	0.0212
FAM126B	-0.123047	0.00723
FAM129C	0.254416	0.00039
FAM133CP///FAM133DP///FAM133B	0.0806607	0.028
FAM133DP///FAM133B	0.0862564	0.0247
FAM135A	0.0944604	0.0121
FAM151B	-0.076536	0.0232
FAM159A	0.204049	6.12e-05
FAM169A	0.120558	0.00114
FAM175A	0.125025	0.0117
FAM177B	0.166407	0.0238
FAM198B	-0.10007	0.0463
FAM208B	0.0813094	0.00184
FAM21A///FAM21C	0.0634248	0.00683
FAM30A	0.186817	0.00169
FAM3C	0.158929	0.00134
FAM43B	-0.0508579	0.039
FAM60A	0.118125	0.00187
FAM63A	-0.076058	0.0271
FAM69A	0.134547	0.00503
FAM69A///SNORA66///RPL5	0.112235	0.0195
FAM76A	0.0793067	0.00248
FAM98A	0.0569511	0.0419
FANCD2	0.0720532	0.0183
FANCF	0.0945415	0.02
FARS2	0.0946312	0.00474
FARSB	0.141467	4.94e-05
FASTKD2	0.142583	0.000181
FBL	0.12144	0.0196
FBXL5///FBXL5	-0.0744338	0.033
FBXO21	0.0792945	0.0137
FBXO3	0.0581407	0.0385
FCAR	-0.232997	3.32e-06
FCER2	0.253824	0.00738
FCGR1CP///FCGR1B///FCGR1A	-0.291595	0.000419
FCGR2C///FCGR2B	-0.113699	0.0185
FCHO2	-0.0772007	0.0364
FCMR	0.246867	3.68e-06
FCN1	-0.103332	0.000269
FCRL1	0.269371	0.00296
FCRL2	0.288801	0.00097
FCRL3	0.263062	7.78e-05
FCRL5	0.232595	0.0187
FCRLA	0.251859	0.000583
FERMT3	-0.0815366	0.0112
FES	-0.0751209	0.0445
FFAR2	-0.135915	0.0083
FGD4	-0.145834	0.000582
FGR	-0.0969109	0.00214
FKBP1A	-0.0812646	0.00949
FLJ23867///QSOX1	-0.0851368	0.00906
FLOT2	-0.102229	0.00374
FLT3LG	0.169785	0.000456
FLVCR2	-0.115654	0.00406
FNBP4	0.0999419	0.000389
FNDC3B	-0.0678327	0.0254
FOS	-0.11332	0.0234
FOSL2	-0.0948241	0.00467
FOXC1	-0.05934	0.0385
FOXP1	0.0751075	0.00399
FPR1	-0.0705165	0.0117
FPR2	-0.111011	0.0208
FRAT1	-0.0871703	0.022
FRAT2	-0.121088	0.00263
FRY	-0.0777475	0.0247
FRYL	0.0539914	0.0432
FTO	0.0645968	0.0294
FXN	0.0968624	0.000808
FYN	0.0737198	0.0247
FYTTD1	0.0744127	0.0171
G3BP1	0.0698732	0.0331
GAB2	-0.067813	0.0495
GABPB2	0.0682535	0.00406
GALNT14	-0.182155	0.00352
GALR3	-0.0838101	0.0166
GART	0.0651645	0.0157
GAS7	-0.0707633	0.0405
GATA2	-0.239153	0.00618
GATA3	0.119383	0.00304
GATA5	-0.0771711	0.0197
GATC	0.0720406	0.0243
GBA	-0.0637068	0.0456
GBX2	-0.188925	0.0198
GCA	-0.107487	0.0193
GCNT1	-0.0525449	0.0467
GCSAM	0.113311	0.041
GCSAML	-0.197662	0.0258
GEMIN5	0.0719992	0.00925
GEN1	0.111421	0.031
GFM1	0.0657583	0.0134
GFM2	0.0559735	0.0373
GGA2	0.121656	0.00347
GIMAP1	0.118689	0.0231
GIMAP5	0.170555	0.00423
GIMAP7	0.158421	0.0175
GLIPR2	-0.0611332	0.0194
GLMN	0.105884	0.00558
GLO1	0.0856686	0.0205
GLS	0.0833368	0.0274
GLT1D1	-0.124538	0.00393
GLTSCR2	0.0793734	0.0184
GLYATL2	0.116052	0.0416
GMPR2	-0.0713775	0.0028
GMPS	0.0814652	0.0123
GNAQ	0.0913326	0.00371
GNG7	0.123793	0.00237
GNL2	0.0707901	0.022
GNL3	0.118393	0.011
GNPDA2	0.126024	0.0237
GNS	-0.0962535	0.00982
GOLGA4	0.0861975	0.0212
GOLGA8B///GOLGA8A	0.134513	0.00222
GORASP2	0.12356	0.0325
GOSR1	0.0597743	0.0106
GOSR2	0.056804	0.00534
GOT1	0.0805641	0.012
GPA33	0.0890995	0.0197
GPALPP1	0.0927813	0.00771
GPAT2P2	-0.0703752	0.0449
GPAT3	-0.206485	0.000468
GPAT4	-0.0510721	0.0393
GPM6A	0.12849	0.0222
GPR141	-0.154396	0.00256
GPR15	-0.766629	4.82e-09
GPR160	-0.153983	0.00879
GPR174	0.11287	0.0264
GPR18	0.228411	2.55e-05
GPR183	0.16158	0.00275
GPR27	-0.131926	4e-05
GPR3	-0.0828411	0.028
GPR84	-0.0767882	0.0222
GPR89A///GPR89B	0.100041	0.00257
GPRIN3	0.0991451	0.0232
GPSM2	-0.0661264	0.0428
GPX7	0.170435	0.00139
GRAP	0.128093	0.0209
GRAP2	0.0682459	0.0226
GRAPL	0.233224	5.09e-05
GRB10	-0.166677	0.000177
GRB2	-0.0849385	0.00834
GRHPR	0.06578	0.0411
GRN	-0.100767	0.00724
GRPEL2	0.112786	0.0402
GSC2	-0.0580697	0.0302
GSN	-0.108859	0.0222
GTF2F2	0.0799485	0.028
GTF2H1	0.0619895	0.0496
GTF2H3	0.06487	0.0322
GTF2I	0.0744611	0.0111
GTF2IRD2B///GTF2IRD2	0.0876775	0.00223
GTF3A	0.0745817	0.0269
GTPBP8	0.0947033	0.0277
GUCY1B3	-0.0869579	0.0422
GUSBP9///GUSBP3///GUSBP2///SMA5	0.0667082	0.0373
GVINP1	0.135986	0.00516
GYG1	-0.116284	0.000788
GZMK	0.277156	0.00313
GZMM	0.109933	0.0405
HACD2///HACD2	0.105602	0.0143
HACE1	0.0924247	0.0115
HACL1	0.0606572	0.0403
HAL	-0.119135	0.0106
HAPLN4	-0.0685103	0.0277
HARS	0.0627357	0.037
HCFC2	0.0756255	0.0421
HCG27	-0.0889586	0.00722
HCK	-0.0630331	0.0393
HDC	-0.320256	0.00103
HDHD2	0.0610815	0.0253
HEATR1	0.106419	0.00183
HEATR5B	0.0711894	0.0165
HEATR6	0.0789007	0.00479
HECTD1	0.0656605	0.015
HEG1	0.0872153	0.00139
HELQ	0.109162	0.00242
HIBADH	0.0680688	0.0469
HIBCH	0.1012	0.0106
HINT2	0.157617	0.0245
HIST1H1C	0.071253	0.0161
HIST1H1E	0.133299	0.00353
HIST1H4H	-0.178989	0.000264
HIST2H2BE	-0.117495	0.00655
HIST2H2BF///HIST2H2BA	-0.15858	0.00348
HIST2H3D///HIST2H3A///HIST2H3C	-0.131016	0.0163
HIVEP2	0.0796099	0.00584
HK2	-0.13329	0.00171
HK3	-0.254758	2.91e-08
HLA-DOA	0.154442	0.00193
HLA-DOB	0.190664	0.0135
HLA-DPA1	0.151529	0.00375
HLA-DPB1	0.272282	0.00586
HLTF	0.106666	0.00646
HLX	-0.135519	6.49e-05
HMBOX1	0.0553594	0.0318
HMG20A	0.0752263	0.00181
HMGA1	0.106894	0.00224
HMGB2	-0.134171	0.0097
HMGCR	-0.121285	0.00094
HMGN1	0.0663113	0.048
HN1	-0.0882697	0.0249
HNRNPA1P10///HNRNPA1L2///HNRNPA1	0.0674499	0.0288
HNRNPA1P33///HNRNPA1P10///HNRNPA1	0.0690982	0.0238
HNRNPA1P33///HNRNPA1P10///HNRNPA1L2///HNRNPA1	0.0746376	0.0168
HNRNPA1P6///HNRNPA1	0.0676541	0.0317
HNRNPDL	0.089949	0.0015
HNRNPH1	0.0674073	0.0361
HP	-0.214763	0.0269
HRH2	-0.0838549	0.0385
HSD17B7P2///HSD17B7	0.0640678	0.0184
HSF2	0.100827	0.011
HSP90AA6P	0.125565	0.0242
HSP90AB1	0.0774611	0.0056
HSPA1A	-0.112449	0.0286
HSPA1B///HSPA1A	-0.106927	0.0356
HSPA4	0.0601285	0.0272
HSPA7///HSPA6	-0.101854	0.00254
HSPA9	0.0844773	0.0151
HSPB11	0.0673114	0.0334
HSPD1	0.0821375	0.0334
HSPH1	0.107855	0.0077
HUS1///HUS1	0.0558515	0.0319
IARS	0.0906468	0.00806
IBTK	0.0763756	0.0367
ICAM1	-0.0664666	0.0391
ICAM2	0.165238	0.000148
ICE2	0.11049	0.0077
ICOS	0.154308	0.0122
ID3	0.169581	0.0015
IDE	0.0693001	0.0151
IDH1	-0.0642912	0.0279
IDH3A	0.0741109	0.0221
IDS	-0.0522248	0.0241
IFNGR1	-0.0889534	0.0127
IFNGR2	-0.0711209	0.00186
IFT57	0.152792	0.00802
IGF2R	-0.109213	0.0306
IGHG4///IGHA2	0.180347	0.031
IGHV5-78	0.194106	0.00274
IKZF3	0.177207	0.00012
IL10RB	-0.0577653	0.0045
IL11RA	0.0614264	0.032
IL13RA1	-0.0898017	0.0268
IL17RA	-0.0831857	0.00648
IL1R1	-0.135753	0.0267
IL1R2	-0.199944	0.000391
IL2RG	0.0764049	0.0203
IL32	0.176707	0.0051
IL6R	-0.0649951	0.0496
IL7R	0.137176	0.0033
ILF2	0.0698644	0.0192
IMPDH1	-0.0737139	0.00494
INO80	0.0582673	0.0129
INPP4B	0.167798	0.000754
INPP5A	-0.0714843	0.0129
INTS2	0.0728098	0.0044
INTS6L	0.0614427	0.0057
IPMK	-0.083014	0.015
IPO11	0.114442	0.0115
IPO5	0.0859025	0.00373
IPO7	0.0735294	0.0259
IPO9	0.0539282	0.0429
IQCB1	0.113116	0.00249
IQSEC3	-0.0649234	0.0218
IRAK3	-0.196525	3.33e-05
IRS2	-0.141861	0.0127
IRX2	-0.101776	0.00436
ITFG2///FKBP4	0.084665	0.00756
ITGA2B	-0.250102	0.0125
ITGA6	0.128493	0.00343
ITGAM	-0.142804	0.000149
ITGAX	-0.0893648	0.00936
ITGB2	-0.098417	0.0158
ITGB3	-0.239544	0.033
ITGB7	0.0920145	0.0434
ITK	0.104233	0.0204
ITM2C	0.0939356	0.038
ITPR1	0.0822965	0.0163
ITPR3	0.0848058	0.0286
ITPRIP	-0.0718008	0.00769
JADE2///JADE2	0.0690264	0.00332
JAKMIP2	0.132199	0.0278
JAML	-0.0576527	0.0222
JDP2	-0.0958485	0.00311
JMY	0.110427	0.00206
JPX	0.125388	0.0183
JUNB	-0.0970116	0.0265
KAT6B	0.0932145	0.00679
KBTBD7	-0.0879691	0.0135
KCNA3	0.123293	0.00221
KCNE1	-0.144171	0.00361
KCNE3	-0.097367	0.00704
KCNJ15	-0.118034	0.0265
KCNJ2	-0.165377	0.00138
KCNK6	-0.0919631	0.00368
KCTD12	-0.0980784	0.0102
KCTD20	-0.0523466	0.0453
KDM1B	-0.0580316	0.0485
KDM4C	0.0779961	0.00617
KDM7A	-0.065915	0.011
KIAA0586	0.105821	0.00244
KIAA0825	-0.130175	0.0103
KIAA1147	0.102133	0.00828
KIAA1191	0.0662846	0.0283
KIAA1324L	0.150247	0.0156
KIAA1328	0.113797	0.00803
KIAA2026	0.0551713	0.034
KIF13A	-0.0918287	0.0261
KIF1B	-0.113028	0.00517
KIF22	0.0681654	0.0459
KIR2DL3///KIR2DL2///KIR2DL1	-0.293993	0.00167
KIR2DL4	-0.246536	0.00129
KIR2DS1///KIR2DL3///KIR2DL2///KIR2DL1	-0.285529	0.000786
KIR2DS2///KIR2DL3///KIR2DL2///KIR2DL1	-0.292841	0.000738
KIR2DS2///KIR2DS4///KIR2DS1///KIR2DL3///KIR2DL2///KIR2DL1	-0.288163	0.000989
KIR2DS2///KIR3DL1///KIR2DS4///KIR2DS3///KIR2DS1///KIR2DL3///KIR2DL2	-0.291622	0.00116
KIR2DS2///KIR3DL1///KIR2DS5///KIR2DS4///KIR2DS1///KIR2DL3///KIR2DL1	-0.29398	0.000886
KIR2DS2///KIR3DL3///KIR2DS1///KIR2DL3///KIR2DL2///KIR2DL1	-0.270302	0.00176
KIR2DS2///KIR3DS1///KIR3DL1///KIR2DL4	-0.208392	0.0253
KIR2DS2///KIR3DS1///KIR3DL1///KIR2DS1	-0.245272	0.0151
KIR2DS2///KIR3DS1///KIR3DL1///KIR2DS5///KIR2DS4///KIR2DS1	-0.294941	0.000825
KIR3DL3	-0.245497	0.00409
KIR3DS1///KIR3DL2///KIR3DL1///KIR2DL4	-0.251709	0.0033
KIZ	0.0968201	0.00373
KLF12	0.13284	0.000685
KLHDC1	0.153622	0.000857
KLHDC8B	-0.0948082	0.0345
KLHL14	0.102487	0.028
KLHL2	-0.154486	0.00117
KLHL20	0.0649723	0.0183
KLHL8	-0.0838236	0.012
KLRB1	0.17342	0.0303
KLRG1	0.244048	0.000918
KMT2A	0.0935009	0.0031
KNTC1	0.0647735	0.0486
KPNA5	0.162328	0.00774
KREMEN1	-0.25586	0.000942
KREMEN2	-0.0777114	0.034
KRIT1	0.0792303	0.00393
KRR1///GLIPR1	0.12021	0.0141
KRTAP10-4	-0.0589171	0.0173
KRTAP10-9	-0.0732151	0.003
KRTAP4-2	-0.0756749	0.0354
KRTAP5-10	-0.0724222	0.0451
KRTAP5-8	-0.0767444	0.0192
KTN1	0.110958	0.0149
LANCL1	0.0813521	0.0227
LAPTM4A	-0.0633692	0.0058
LARP4	0.0645957	0.0142
LARS	0.102869	0.0062
LAT	0.125827	0.00709
LAT2	-0.079477	0.0141
LAX1	0.0986029	0.00557
LBH	0.0858943	0.00954
LBR	-0.117552	0.00229
LCK	0.10028	0.00311
LCLAT1	0.100539	0.0195
LDHB	0.140376	0.0063
LDLR	-0.088214	0.0138
LEF1	0.137469	0.0131
LENG8	0.0566548	0.02
LEPROT///LEPR	-0.0810974	0.00152
LGALSL	-0.176682	0.00479
LHFPL2	-0.125817	0.00649
LILRA1	-0.0747238	0.0219
LILRA2	-0.0768657	0.0104
LILRA5	-0.181044	0.00265
LILRA6	-0.0941416	0.000363
LILRA6///LILRB3	-0.0644514	0.0397
LILRB2	-0.0733898	0.0158
LIMD2///MAP3K3	-0.0820202	0.00616
LIMK2	-0.100039	0.0203
LIN7A	-0.107791	0.0256
LINC00266-1	-0.125115	0.0213
LINC00649	0.115434	0.0486
LINC00680	0.0924975	4.86e-05
LINC00680-GUSBP4///LINC00680	0.0756224	0.000166
LINC00852	0.0989712	0.0122
LINC01000	-0.141413	0.0125
LINC01001///LINC01000///LINC01002	-0.0740601	0.0146
LINC01001///LINC01002///LINC00265	-0.0666677	0.0267
LINC01001///LOC100132062///LINC01000///LINC01002///LINC01000	-0.135579	0.0158
LINC01270	-0.175301	0.00222
LIPT1	0.145429	0.00199
LMAN1	0.11409	0.00206
LMF1	0.0639864	0.0434
LOC100127972///FXYD5	0.12321	0.0314
LOC100128175	0.0896922	0.0182
LOC100128288	0.0896428	0.00753
LOC100130428	0.102673	0.027
LOC100131131	-0.2462	0.00793
LOC100132099	0.0839933	0.0108
LOC100132147///LOC440570	0.224886	0.00215
LOC100132217///LOC100132062///LINC01000///LOC401357///LINC00265	-0.0653797	0.0289
LOC100133315	0.14878	8.66e-05
LOC100233156///MAFIP	0.198208	0.0221
LOC100288114///ZNF667-AS1	0.06285	0.0399
LOC100506990	0.06253	0.0218
LOC107133515///LRRC37BP1///LRRC37B	0.0854263	0.00481
LOC285074///ANAPC1	0.120913	0.000642
LOC285696	-0.137195	0.0273
LOC285847///FKBP5	-0.19712	0.00056
LOC389834	0.285212	0.00995
LOC400590	0.0534153	0.0183
LOC441268	-0.0865503	0.0339
LOC728138///KIAA2013	-0.0989025	0.00452
LOC728554///THOC3	0.0893185	0.0288
LPCAT2	-0.109508	0.00638
LPGAT1	-0.082198	0.00801
LPIN1	0.0684517	0.0114
LPXN	0.0718006	0.00172
LRBA	0.0994872	0.00308
LRIG1	0.0875902	0.00466
LRP1	-0.129618	0.0313
LRPAP1	-0.0577312	0.028
LRPPRC	0.131234	0.00133
LRRC25	-0.0861919	0.00698
LRRC37A2///LRRC37A3///LRRC37A	0.100945	0.044
LRRC4	-0.147978	0.000335
LRRFIP1	-0.0837635	0.0092
LRRFIP2///LRRFIP2	-0.0524619	0.0283
LRRK1	-0.0585421	0.0209
LRRK2	-0.118059	0.0091
LSG1	0.0951134	0.00926
LSP1	-0.0803234	0.0437
LTA4H	-0.0879497	0.0145
LTBP1	-0.163556	0.009
LTBR	-0.120044	0.00378
LTF	-0.281187	0.0189
LTV1	0.0859357	0.00494
LUC7L3	0.0897524	0.00814
LY6G6F	-0.152482	0.0284
LY9	0.16365	6.94e-05
LYPLA1	-0.051388	0.0423
LYRM2///ZC3H11A	0.150998	0.0211
MAB21L3	-0.10454	0.049
MACF1	0.0664397	0.0443
MAFG	-0.0947452	0.00117
MAFIP	0.222532	0.00416
MAK16///TTI2	0.097272	0.000575
MALT1	0.111088	0.00443
MAML2	0.101248	0.00784
MAN1A2	0.0599575	0.0413
MAN2A2	-0.0539073	0.0358
MAP2K5	0.0766752	0.00365
MAP3K2	-0.0834064	0.0238
MAP3K4	0.0888643	0.00129
MAP4K1	0.122457	0.0015
MAP4K3	0.0921549	0.0213
MAPK13	-0.0970873	0.00115
MAPK14	-0.147125	2.92e-05
MAPK3	-0.0880632	0.0013
MAPK9	0.0545119	0.0371
MAPKAPK5	0.0620565	0.0128
MAPRE2	0.0658179	0.0229
MASTL	0.0738857	0.04
MBIP	0.109428	0.00092
MBOAT1	-0.0902916	0.001
MBOAT2	-0.13012	0.0095
MBOAT7	-0.0967104	0.0122
MCCC1	0.0650684	0.0174
MCCC2	0.0780635	0.00654
MCEMP1	-0.223073	7.72e-05
MCM8	0.181984	0.0393
MCTP1	-0.132827	0.00061
MCTP2	-0.0839238	0.0262
MCUB///CASP6	0.0778998	0.0482
MDH2	0.0659122	0.038
MDN1	0.0922171	0.0108
MEAF6	0.0610703	0.00242
MED10///DNAL4	0.0778861	0.0444
MED6	0.0789771	0.00225
MEFV	-0.0855147	0.0238
MEGF9	-0.11002	0.000198
MERTK	-0.122732	0.0158
METAP1	0.0623529	0.0241
METAP2	0.10445	0.00333
METTL15	0.116471	0.00757
METTL16	0.0668979	0.0254
METTL23	0.0850387	0.00533
METTL2B	0.0868546	0.000824
METTL3	0.0609782	0.00256
METTL6	0.0642315	0.0353
MFSD14B	-0.162315	8.34e-06
MFSD8	0.0682739	0.0106
MFSD9	-0.10082	0.0322
MGA	0.0861988	0.00372
MGAM	-0.182443	0.00133
MGAT4A	0.0945421	0.0102
MGAT5	0.0697289	0.0141
MGC40069///TRAV8-3	0.142594	0.000406
MGC57346-CRHR1///MGC57346	0.104195	0.00694
MGC72080	0.085341	0.0049
MICAL3	0.100482	0.0083
MIGA1	0.0851898	0.0219
MILR1	-0.114164	0.0361
MIOS	0.0751593	0.0405
MIR186	0.0895244	0.0458
MIR21	-0.176935	0.000122
MIR223	-0.106091	0.00293
MIR32	0.123378	0.00526
MIR4435-2HG///LINC00152	-0.137555	0.000997
MIR600HG	0.200013	0.000128
MIR639///TECR	0.104779	0.0151
MIRLET7G	0.0963414	0.0163
MKNK1	-0.0922574	0.0035
MLH1	0.0845363	0.00397
MLH3	0.112076	0.00114
MLKL	-0.0773832	0.0221
MLLT3	0.151387	0.00277
MLLT6	0.0621273	0.0197
MME	-0.169302	0.00224
MMP8	-0.372717	0.0217
MMP9	-0.353388	3.9e-05
MOCS2	0.147779	0.0305
MORC2	0.0756133	0.0186
MPHOSPH9	0.100011	0.00778
MPI	0.0749143	0.00789
MPO	-0.302519	0.000406
MPP6	0.0988539	0.0239
MPRIP	0.0902649	0.000468
MPZL3	-0.10045	0.0403
MROH6	-0.0692145	0.0324
MRPL20	0.102821	0.0102
MRPL37	0.0683346	0.0448
MRPL39	0.0919491	0.00898
MRPL4	0.0936239	0.045
MRPL40	0.136048	0.0412
MRPL45	0.0876663	0.00853
MRPL46	0.156091	0.00541
MRPL9	0.115809	0.00505
MRPS14	0.0613451	0.0488
MRPS18B///MRPS18B	0.0761718	0.00295
MRPS2	0.100658	0.00429
MRPS21	0.142746	0.00341
MRPS25	0.0909776	0.00199
MRPS27	0.081373	0.0121
MRPS30	0.0859064	0.0044
MRPS31	0.0811717	0.0213
MRRF	0.0571444	0.0174
MRS2	0.0677654	0.0426
MS4A1	0.329416	8.22e-05
MS4A2	-0.327063	0.00271
MS4A3	-0.540339	5.31e-05
MS4A4A	-0.17379	0.00513
MSH2	0.427524	0.0412
MSH6	0.0620276	0.0258
MSI2	0.0615492	0.0352
MSRB1	-0.0850298	0.0079
MSTO2P///MSTO1	0.0566129	0.0488
MT3	-0.0525173	0.0113
MTERF4	0.116542	0.00114
MTMR3	-0.0970356	0.000549
MTMR6	-0.07059	0.0266
MTMR8	0.10088	0.00202
MTR	0.0734661	0.0211
MTX3	0.0797066	0.0193
MVP	-0.0905947	0.00225
MXD1	-0.0602386	0.0204
MXD3	-0.0926907	0.00418
MYBL1	0.181913	0.00986
MYC	0.111184	0.00874
MYD88	-0.0668161	0.00131
MYLIP	-0.0706056	0.0324
MYO9A	0.108871	0.00132
NAA15	0.103807	0.0264
NAA16	0.118071	0.000571
NAA25	0.104198	0.00146
NAA35	0.0831514	0.0178
NABP1	-0.0752532	0.0219
NACA	0.0579297	0.00223
NADK	-0.0677887	0.042
NAE1	0.0995104	0.0373
NAIP	-0.126648	0.0162
NAPEPLD	0.102974	0.000669
NARS2	0.103912	0.0118
NAT10	0.0985752	0.00867
NAXE	0.136434	0.00805
NBAS	0.0612503	0.0248
NBEAL2	-0.0707152	0.017
NCBP1	0.0797451	0.00326
NCBP2	0.0896335	0.00274
NCF2	-0.0686818	0.011
NCF4	-0.0874384	0.0244
NCL	0.108991	0.00132
NDST1	-0.12551	0.0085
NDUFA12	0.118083	0.00723
NDUFAB1	0.078003	0.00451
NDUFAF4	0.121394	0.0287
NDUFB8	0.0695642	0.0389
NDUFS5///SNORA70///RPL10///DNASE1L1	0.15138	0.0243
NDUFS8	0.159816	0.0167
NEBL	0.337132	0.0226
NELL2	0.218151	0.00229
NEMF	0.0990248	0.00262
NEMP1	0.0719604	0.0308
NEMP2	0.160092	0.000273
NEPRO///NEPRO	0.0856425	0.00654
NEU1	-0.0749559	0.00102
NFATC1	0.0561583	0.00335
NFATC2	0.112041	0.00412
NFE2L1	-0.0588228	0.0454
NFIL3	-0.135064	0.00746
NFX1	0.0893953	0.00124
NGDN	0.091521	0.0232
NGLY1	0.0597078	0.019
NHLRC2	0.0684251	0.0342
NIFK	0.151314	0.00133
NIT2	0.126112	0.00257
NKTR	0.0780171	0.00698
NKX2-4	-0.0804458	0.0204
NLRC3	0.0766425	0.0091
NLRC4	-0.122131	0.00253
NLRP12	-0.104507	0.00766
NLRP3	-0.0886561	0.0287
NMT2	0.115561	0.00266
NOA1	0.0904997	0.0364
NOB1	0.113109	0.000656
NOC3L	0.108994	0.0119
NOG	0.257555	0.00137
NOL10	0.0693923	0.00852
NOL11	0.109602	0.000795
NOL7///RANBP9	0.0671442	0.0163
NOL8	0.0986035	0.00236
NOL9	0.0891157	0.00976
NOLC1	0.0952224	0.0027
NOP14	0.0686466	0.0273
NOP2	0.0871082	0.0163
NOP58	0.131675	0.00639
NOTCH2	-0.0946013	0.0107
NPAT	0.102741	0.000263
NPHP3-ACAD11///ACAD11	0.0640341	0.0467
NPHP3-ACAD11///NPHP3	0.0663112	0.0423
NPIPA1	0.0639561	0.00951
NPIPB5///NPIPB4///NPIPB3///NPIPB5///NPIPB4///NPIPB3	0.0562877	0.0436
NPL	-0.115348	0.00181
NPM1	0.138938	0.00221
NPPC	-0.122774	0.0198
NPRL2	0.117503	0.0365
NQO2	-0.12104	0.0133
NR1D2	0.0983773	0.0209
NR2C1	0.148921	0.00021
NRG1	-0.351337	0.000854
NRIP1	0.109992	0.00109
NSMAF	0.050811	0.0412
NSMCE2	0.0736664	0.0383
NSRP1	0.11961	0.0152
NSUN2	0.117139	0.00308
NSUN5P2///NSUN5P1	0.0748001	0.0116
NSUN6	0.105997	0.0121
NSUN7	-0.122096	0.0439
NT5C2	-0.0668599	0.0281
NT5DC1	0.0751793	0.0425
NTNG2	-0.115232	0.00717
NUCB2	0.0866853	0.0466
NUCKS1	0.0913373	0.00555
NUMB	-0.0615553	0.0176
NUP107	0.0675819	0.0393
NUP133	0.0695705	0.0105
NUP155	0.0739023	0.0162
NUP160	0.0889627	0.0053
NUP188	0.0774792	0.0218
NUP205	0.0968269	0.00144
NUP37	0.06801	0.0283
NUP43	0.0972819	0.000971
NUP58	-0.0603945	0.0183
NUP88	0.147634	0.000462
NUPL2	0.0947996	0.0123
NVL	0.0895364	0.00119
OARD1	0.0620779	0.0375
OBFC1	0.0782335	0.0124
OCIAD1	0.0543805	0.0295
OCIAD2	0.120192	0.00281
OCLM	0.116978	0.0178
ODF2L	0.158703	0.0083
OFD1	0.135511	0.00113
OGFOD1	0.077542	0.0201
OPN3///KMO	0.137809	0.0189
OR2L8	0.202518	0.0443
OR52K3P	-0.146312	0.0188
OR52N4	0.129053	0.0273
OR6C4	0.236547	0.00388
OR6N1	-0.0923209	0.0473
OR7E37P///MGC72080	0.0831504	0.00639
ORAI2	-0.136925	0.0256
ORC2	0.0754033	0.0142
ORC3	0.0957921	0.0128
OS9	-0.0676617	0.0297
OSBPL10	0.297625	0.000462
OSBPL2	-0.0672851	0.0227
OSBPL3	0.0805057	0.0152
OTOS	-0.0894664	0.0205
OTUD6B	0.103339	0.0125
OXCT1	0.125622	0.00265
OXER1	-0.0969968	0.0125
OXNAD1	0.174625	0.000145
P2RX1	-0.147482	0.00845
P2RX5	0.177603	0.00299
P2RY10	0.197956	0.000221
PACRGL	0.0687284	0.0372
PADI2	-0.277587	0.00012
PADI4	-0.229544	0.000276
PAK1	-0.0731728	0.023
PAPD5	0.0709588	0.00584
PAPD7	0.0532084	0.0186
PAPSS2	-0.106756	0.0253
PARN	0.0561399	0.00494
PARP1	0.08187	0.0204
PARP11	0.0678061	0.0212
PARP15	0.197887	7.13e-05
PATJ	0.150091	0.00101
PAX5	0.283149	0.000836
PAXBP1	0.0925194	0.00526
PBX3	0.0743779	0.0347
PCED1A	0.0669481	0.0175
PCED1B	0.179087	0.00131
PCID2	0.0800567	0.00888
PCM1	0.0964216	0.00389
PCNX1	-0.06842	0.0181
PCNX2	0.0958117	0.00751
PCSK7	0.0791302	0.00557
PDCD4	0.0688753	0.0341
PDE4DIP	0.113344	0.000302
PDE6D	0.0673439	0.0359
PDE7A	0.109496	0.000912
PDHB	0.0682254	0.0215
PDK2	0.0898178	0.0235
PDK3	-0.0637798	0.0236
PDLIM7	-0.120301	0.0148
PDS5A	0.0875659	0.00197
PDXDC2P	0.0593853	0.0215
PEBP1	0.232116	0.00308
PEF1	0.0767364	0.0376
PEX1	0.0553592	0.0449
PEX3	0.154839	0.000481
PFKFB2	-0.163571	0.00189
PFKFB3	-0.140011	0.0057
PFKFB4	-0.127363	0.0028
PGAM4///PGAM1	-0.0586895	0.0335
PGBD3///ERCC6	0.0664247	0.0176
PGD	-0.146406	7.28e-05
PGK1	-0.0622583	0.02
PGLYRP1	-0.227887	0.0165
PGM2	-0.0804191	0.00803
PGM3	0.0640658	0.0138
PHACTR2	0.0963907	0.000765
PHACTR4	0.0877156	0.0236
PHAX	0.0658545	0.0465
PHB	0.113351	0.0112
PHB2	0.085885	0.0349
PHC2	-0.116248	0.00513
PHF14	0.0879177	0.0082
PHLDA2	-0.132199	0.00881
PIGL	0.147669	0.000556
PIGU	0.0638259	0.0311
PIK3C2A	0.0592126	0.0438
PIK3C2B	0.132002	0.00025
PIK3IP1	0.0784153	0.0311
PINK1///DDOST	0.0687692	0.00639
PISD	-0.0930689	0.0138
PITPNC1	0.0575147	0.0251
PKD1P1///NPIPA1	0.0626672	0.0105
PKD1P6-NPIPP1///NPIPB5///PKD1P1///PDXDC2P///NPIPA1	0.117068	0.00254
PKD1P6-NPIPP1///PKD1P1///PKD1P2///NPIPA1	0.108451	0.00228
PKD1P6-NPIPP1///PKD1P1///PKD1P2///NPIPA1///PKD1	0.0674901	0.00319
PKD1P6-NPIPP1///PKD1P2///PKD1	0.0662505	0.00128
PKM	-0.0718999	0.0201
PLAC8	0.0748697	0.00147
PLAUR	-0.107014	0.00169
PLBD1	-0.140366	0.000188
PLCB1	0.0799174	0.0491
PLCG1	0.125968	0.00111
PLEK	-0.0604917	0.0368
PLEKHA1	0.16517	0.000205
PLEKHB1	0.109656	0.015
PLEKHB2	-0.0604423	0.0312
PLEKHG1///PLEKHG1	0.210144	0.000581
PLEKHG5///TNFRSF25	0.107034	0.0031
PLEKHO2	-0.063098	0.0239
PLIN3	-0.104681	0.00376
PLOD1	-0.0928718	0.006
PLPP5	0.110439	0.0212
PLPPR2	-0.13465	0.00107
PLSCR1	-0.12797	0.0463
PLSCR3	0.101361	0.0139
PLXDC1	0.134411	0.00599
PLXDC2	-0.0895813	0.00469
PLXNC1	-0.109416	0.00244
PMM2	0.0803626	0.017
PMS1///PMS1	0.0867898	0.0165
PMS2P1	0.109089	9.78e-05
PMS2P6///LOC441259///PMS2P3///PMS2P2///PMS2P1///PMS2P6///PMS2P3///PMS2P2///PMS2P1	0.0903567	0.0011
PMS2P6///LOC441259///PMS2P3///PMS2P5///PMS2P2///PMS2P1///PMS2P6///PMS2P3///PMS2P2///PMS2P1	0.0884455	0.000485
PMS2P6///LOC441259///PMS2P5///PMS2P1	0.0876094	0.000318
PMS2P6///LOC441259///PMS2P5///PMS2P1///PMS2P6///PMS2P3///PMS2P2///PMS2P1	0.0873165	0.000582
PMS2P9///DTX2P1-UPK3BP1-PMS2P11///LOC441259///DTX2///PMS2P5	0.0890533	0.000502
PMS2P9///DTX2P1-UPK3BP1-PMS2P11///LOC441259///PMS2P5///PMS2P2///PMS2P1	0.0873785	0.00018
PMS2P9///PMS2P6///DTX2P1-UPK3BP1-PMS2P11///LOC441259///PMS2P5///PMS2P2///PMS2P1	0.107096	0.000381
PNISR	0.0738234	0.0137
PNN	0.05896	0.0393
PNOC	0.0977496	0.00854
PNPO	0.0548833	0.0391
PNPT1	0.105129	0.00974
POGLUT1	0.0717788	0.0446
POLG2	0.0818114	0.0183
POLR1B	0.0853487	0.00704
POLR2H	0.115778	0.0347
POLR2M	0.0846185	0.0149
POLR3D	0.0813531	0.00598
POM121C///POM121	0.117497	0.00262
POP4	0.0705393	0.018
POR	-0.059719	0.0325
POU2AF1	0.114428	0.00945
PPIA	0.0983172	0.0149
PPIAL4A///PPIAL4G	0.094602	0.0042
PPIAL4A///PPIAL4G///PPIA	0.105906	0.00712
PPIAL4C///PPIAL4A///PPIAL4G	0.0949907	0.00497
PPIH	0.0866704	0.00215
PPIL3	0.133636	0.00915
PPIL4	0.0980969	0.00837
PPM1K	0.133813	0.000756
PPM1M	-0.0837203	0.013
PPP1R12B	-0.0764482	0.0395
PPP1R15A	-0.0740112	0.0342
PPP1R3B	-0.127931	0.00713
PPP3CC	0.10872	0.0059
PPP3R1	-0.0658332	0.0321
PPP4C	-0.0640205	0.00555
PPWD1	0.0872982	0.022
PQLC1	-0.0801271	0.0396
PRAM1	-0.0754227	0.0349
PRCP	-0.0761202	0.0102
PREPL	0.102834	0.00237
PRICKLE1	0.104418	0.0204
PRIM1	0.0746301	0.0374
PRKAB2	0.0591187	0.0291
PRKACB	0.116231	0.038
PRKCD	-0.0937548	0.00236
PRKCH	0.0854345	0.0198
PRKCI	0.0804467	0.00754
PRKCQ	0.107059	0.00429
PRKRA	0.0662582	0.000357
PRLH	-0.052162	0.0427
PRMT3	0.075532	0.0169
PRMT9	0.0646377	0.03
PROK2	-0.155956	0.00442
PRPF3	0.053758	0.00585
PRPF39	0.0907275	0.0147
PRPS1	0.0871425	0.0111
PRPSAP2	0.0658525	0.0345
PRR35	-0.0628003	0.00391
PRRG4	-0.200826	0.00143
PRTN3	-0.0594671	0.0332
PSAP	-0.0692437	0.0163
PSEN1	-0.0895532	0.00675
PSIP1	0.112062	0.000411
PSMA5	0.0536264	0.0405
PSTPIP2	-0.121905	0.00939
PTCD3	0.0883317	0.013
PTGS2	-0.0883406	0.0416
PTMA	0.0782169	0.0151
PTMA///PTMA	0.0912068	0.0201
PTPN4	0.116425	0.0075
PTPRCAP	0.187931	0.00372
PTPRJ	-0.114381	0.00447
PTPRM	0.182691	0.00325
PURA	0.170148	0.00863
PUS7L	0.133277	0.0358
PVRIG	0.194886	3.66e-05
PWARSN///SNORD107///SNURF///SNRPN	0.123474	0.000337
PWP1	0.0843987	0.00651
PXK	-0.0621009	0.0295
PYGL	-0.167441	0.000276
PYHIN1	0.130612	0.0107
PZP	0.146798	0.00725
QDPR	0.0584727	0.0259
QKI	-0.0841346	0.00268
QPCT	-0.238811	6.31e-06
QRICH1	0.103184	0.00081
QRSL1	0.153236	5.28e-05
RAB24	-0.127655	0.00475
RAB27A	-0.0868771	0.0149
RAB30	0.177848	0.00108
RAB31	-0.0775402	0.0124
RAB33B	-0.0636997	0.0496
RAB3D	-0.0787101	0.0102
RABEP1	0.0842109	0.00138
RABGAP1	0.0532646	0.0222
RABL2A///RABL2B	0.0699266	0.00671
RABL3	0.0927735	0.0162
RACK1	0.0848082	0.0121
RAD17	0.0824336	0.0371
RAD50	0.135791	0.00202
RALB	-0.102416	0.017
RALGAPA1	0.151767	0.000706
RALGAPA2	-0.0927678	0.00402
RALGPS2	0.179254	0.00194
RAMP1	-0.118148	0.00941
RANBP9	0.0533496	0.0267
RAPGEF6	0.0689505	0.035
RARS2	0.0811389	0.0268
RASA3	0.0661299	0.0317
RASGRF2	0.199268	1.13e-05
RASGRP1	0.131199	0.000919
RASGRP3	0.166069	0.0057
RASGRP4	-0.0942026	0.0115
RBBP4	0.0506873	0.0392
RBBP7	0.0586582	0.0346
RBL1	0.0831396	0.0217
RBM15B///DCAF1	0.0594348	0.0235
RBM19	0.0970262	0.00102
RBM25	0.0527503	0.0494
RBM26	0.0819604	0.000388
RBM27	0.0548495	0.0158
RBM47	-0.0933829	0.0177
RBMXL1///RBMX	0.0639831	0.00919
RCAN3	0.129494	0.0137
RCBTB2	-0.110979	0.000229
RELT	-0.0806427	0.00358
REPS2	-0.115503	0.0106
REV3L	0.0707188	0.00603
RFC1///RFC1	0.0936681	0.00692
RFTN1///RFTN1	0.0610822	0.0338
RFWD3	0.0515835	0.0454
RFX7	0.0559856	0.00958
RHNO1	0.0773206	0.0162
RHOB	-0.121399	0.00106
RHOH	0.112894	0.00624
RIC3	0.138256	0.00458
RIF1	0.0934539	0.00404
RILPL2	-0.0960627	0.006
RIOK1	0.0791662	0.0024
RIT1	-0.0781241	0.0143
RNASE3	-0.36665	0.00754
RNASEH2C///KAT5	0.11309	0.0316
RNF113A///NDUFA1	-0.0659932	0.0397
RNF125	0.0705173	0.0235
RNF126	0.0602439	0.0213
RNF130	-0.055456	0.0332
RNF144B	-0.129025	0.000342
RNF146	-0.0516826	0.0474
RNF149	-0.106574	0.000634
RNF24	-0.0964034	0.00396
RNU4-1	-0.243172	0.00711
RNU4-2	-0.222653	0.00397
RNU4ATAC	-0.148274	0.00485
ROPN1L	-0.204091	0.00016
RORA	0.156831	0.00119
RP2	-0.080601	0.0173
RPAIN	0.0737216	0.00653
RPAP2	0.112559	0.0125
RPAP3	0.0782121	0.0431
RPF1	0.102091	0.0107
RPF2	0.109899	0.0164
RPL10A	0.119662	0.0123
RPL12	0.157383	0.00419
RPL13	0.113804	0.0135
RPL13AP5///RPL13AP20///RPL13A	0.101219	0.00701
RPL14	0.138135	0.00188
RPL15	0.104891	0.0238
RPL18	0.0813953	0.0146
RPL18A	0.102141	0.0178
RPL19	0.135472	0.000354
RPL23A	0.102243	0.000169
RPL23AP5///RPL23A	0.152234	0.0085
RPL28	0.232815	0.0234
RPL3	0.0813265	0.0232
RPL36	0.179265	0.0114
RPL36AL	0.112705	0.0204
RPL37A	0.0924043	0.0218
RPL38	0.0647906	0.0257
RPL5	0.181482	0.0133
RPL7A	0.150909	0.00548
RPL7L1	0.0666571	0.0144
RPLP2	0.167346	0.0014
RPP30	0.0911091	0.00331
RPP38	0.159636	0.00878
RPRML	-0.0674459	0.0126
RPS11	0.0659119	0.0234
RPS13	0.140628	0.00417
RPS14P3///RPS14	0.114932	0.0229
RPS15	0.23053	0.018
RPS16	0.112875	0.0134
RPS19	0.124045	0.00599
RPS2	0.0680294	0.0192
RPS20P27	0.0715524	0.0466
RPS23	0.169313	0.00395
RPS25	0.121487	0.0242
RPS27A	0.204827	0.0105
RPS28	0.0814833	0.0456
RPS4X	0.137866	0.00271
RPS5	0.158468	0.0161
RPS6	0.127375	0.0215
RPS6KA1	-0.0609741	0.0174
RPS8	0.12984	0.02
RPTOR	0.0935445	0.00634
RPUSD3	0.0896847	0.0135
RRAGD	-0.145865	0.000362
RRN3	0.0627849	0.012
RRN3P1///RRN3P2///RRN3	0.0792528	0.0302
RRP1B	0.0907962	0.00799
RSL1D1	0.164568	0.0152
RSPH9///MRPS18A	0.0636714	0.0348
RSRC2	0.0575347	0.0172
RSRP1	-0.0526206	0.0414
RTFDC1	-0.0610464	0.0324
RTN4RL2	-0.0750419	0.0334
RTTN	0.0987125	0.000706
RUFY2	0.0615386	0.0302
RUFY3	0.0587624	0.0318
RUVBL1	0.0946776	0.00304
RWDD2B	0.0929551	0.0163
S100A6	-0.0948638	0.0445
S100A9	-0.0945906	0.0307
S1PR1	0.118681	0.0017
SAAL1	0.0855011	0.0105
SACS	0.112356	0.0286
SAMD12	0.146295	0.0241
SAMD3	0.167029	0.00372
SAMSN1	-0.0966978	0.0258
SASS6	0.109094	0.00357
SATB1	0.0982816	0.00444
SBF2	-0.0690292	0.0325
SBNO2	-0.0714256	0.0322
SCAPER	0.0985439	0.00835
SCARF1	-0.124497	0.00285
SCFD2	0.0731688	0.00163
SCMH1	0.0779819	0.00211
SCML1	0.168053	0.00586
SCML4	0.0683291	0.0143
SCP2	0.138549	0.026
SDAD1	0.116483	0.00177
SDCBP	-0.0693714	0.0159
SDE2	0.0578082	0.049
SEL1L3	0.166598	0.000156
SELM	0.15091	0.00597
SEMA4A	-0.110604	0.00701
SENP7	0.102828	0.00477
SERPINB10	-0.216292	0.0263
SERPINB2	-0.185404	0.00379
SERPINB9P1	0.125448	0.0232
SESN1	0.150045	0.000628
SET	0.0875575	0.00752
SETDB2	0.0960289	0.0155
SF3B3	0.0609216	0.0396
SFI1	0.0787587	0.0119
SFMBT1	0.0782685	0.0318
SFPQ	0.0717149	0.0107
SFT2D1	-0.0749864	0.0204
SGF29	0.103574	0.0151
SGMS2	-0.144498	0.000504
SH2D1A	0.180917	0.011
SHFM1	0.114019	0.00766
SHISA5	-0.0726085	0.0181
SHPRH	0.0797302	0.0139
SHQ1	0.0937919	0.00126
SIDT1	0.101396	0.00636
SIGIRR	0.071147	0.0406
SIGLEC5	-0.126749	0.0092
SIGLEC9	-0.082232	0.024
SIPA1L3	0.093048	0.0051
SIRPA	-0.095167	0.00164
SIRPB1	-0.843112	0.0369
SIRPD	-0.100944	0.00161
SIRPG	0.17693	0.00456
SIT1	0.15032	0.00261
SKAP1	0.174919	0.000145
SKIV2L2///PLPP1	0.0941832	0.0265
SLA	-0.0912563	0.000786
SLAIN1	0.06733	0.0475
SLAMF1	0.168867	0.000136
SLAMF6	0.121857	0.00306
SLC11A1	-0.130304	0.00107
SLC12A9	-0.0868333	0.00377
SLC16A3	-0.170069	0.000358
SLC16A6	-0.122384	0.000631
SLC16A7	0.0973205	0.00449
SLC19A1	-0.0791191	0.0172
SLC22A15	-0.101301	0.0191
SLC22A4	-0.140507	0.00699
SLC25A12	0.058009	0.0428
SLC25A26	0.117382	0.000607
SLC25A37	-0.101948	0.00893
SLC26A8	-0.343608	6.42e-06
SLC2A3	-0.143916	6.39e-05
SLC31A2	-0.103513	0.00365
SLC35A3	0.0718814	0.0472
SLC35E2B///SLC35E2	0.14935	0.0277
SLC36A1	-0.0670491	0.0365
SLC37A3	-0.156596	0.00111
SLC38A1	0.112227	0.00216
SLC38A11	0.172148	0.0189
SLC39A10	0.0923116	0.0195
SLC40A1	-0.115553	0.00336
SLC46A2	-0.0949217	0.00867
SLC4A7	0.0886084	0.0417
SLC6A6	-0.08819	0.0105
SLC7A6OS///SLC7A6	0.0856353	0.0168
SLC7A7	-0.0813423	0.00693
SLC8A1	-0.0970558	0.044
SLC9A7	0.116959	0.0142
SLC9A8	-0.0558432	0.0216
SLCO3A1	-0.0763722	0.00429
SLCO4C1	-0.16224	0.0109
SLED1	-0.223812	0.000386
SLFN12L	0.103236	0.0237
SLFN5	0.0976398	0.0128
SLPI	-0.312689	0.00208
SLTM	0.0622122	0.0406
SMA4///NAIP	-0.125313	0.0161
SMAD3	0.133366	0.000193
SMARCA5	0.0693814	0.0448
SMARCAD1	0.140985	0.00631
SMC5	0.100754	0.0205
SMC6	0.148756	0.00831
SMCO4	-0.115178	0.00402
SMDT1	0.0883592	0.0266
SMG1P7///SMG1P3///SMG1P1///SMG1	0.0683209	0.0404
SMG5	-0.0546977	0.0432
SMPD4	0.0615452	0.0409
SMYD2	0.103573	0.00364
SNAPC1	0.0851635	0.0289
SNAPC3	0.0553823	0.0405
SNHG12///SNORA16A///SNORA61///SNORA44///SNHG12	0.0835622	0.0178
SNHG17///SNORA71B	-0.101323	0.0188
SNORA1	-0.167537	0.0156
SNORA3A	-0.113876	0.0223
SNORA4	-0.168063	0.0252
SNORA40///TAF1D	-0.104744	0.0242
SNORA41	-0.272648	0.00418
SNORA55	-0.139698	0.0217
SNORA5C	-0.194551	0.00901
SNORA71A	-0.15245	0.0123
SNORA80E	-0.264266	0.0058
SNORD12C	-0.153586	0.000612
SNORD14C	0.111788	0.0276
SNORD28	0.129934	0.00415
SNORD36A///SNORD36C///RPL7A	0.0684033	0.0479
SNORD4A	0.126788	0.000736
SNORD4B	0.0872223	0.00933
SNORD64///PWAR5	0.163373	0.00355
SNORD73A	0.091511	0.0368
SNORD78	0.114935	0.023
SNRNP40	0.0614642	0.0287
SNRPA	0.0999519	0.00935
SNRPA1	0.139655	0.000701
SNX11	-0.0671183	0.0208
SNX25	0.175016	8.29e-05
SNX27	-0.0705096	0.0224
SNX29P1///SNX29P2///SNX29	0.180068	9.65e-05
SNX9	0.0718617	0.0399
SOD1	0.0815626	0.0307
SORT1	-0.137784	0.00468
SP140L	0.0786061	0.0061
SP4	0.0667043	0.0144
SPATA5	0.139226	0.000438
SPG21	-0.0624356	0.00302
SPI1	-0.0697568	0.0341
SPIB	0.192787	0.000255
SPICE1	0.0760648	0.0212
SPIN1	0.0815236	0.0113
SPOCK2	0.118253	0.00851
SPRYD4	0.0996964	0.0308
SPTBN1	0.0803231	0.0444
SPTLC2	-0.0893409	0.00478
SQRDL	-0.0727418	0.00716
SRFBP1	0.117493	0.0142
SRP72	0.0888028	0.00629
SRPK1	-0.123638	0.00255
SRPRB	0.104752	0.00287
SRRM1	0.0661331	0.0197
SRSF10	0.0898209	0.0072
SRSF11	0.0988085	0.000767
SRSF7	0.0799814	0.00991
SSB	0.101769	0.0165
SSBP1	0.0998163	0.0049
SSBP2	0.0943693	0.0014
SSSCA1	0.11545	0.00497
ST20///ST20-AS1	-0.0760747	0.0255
ST3GAL4	-0.0995514	0.0169
ST3GAL5	0.080123	0.00678
ST3GAL6	-0.123254	0.0033
ST6GAL1	0.0991936	0.00492
STAB1	-0.0976355	0.0391
STAG3L2///STAG3L3///STAG3L1	0.0608086	0.0382
STAMBPL1	0.116432	0.0108
STAP1	0.293125	0.000192
STARD10	-0.120684	0.00459
STAT4	0.135118	0.0019
STK39	0.077661	0.0274
STRBP	0.235408	1.39e-05
STS	-0.0892899	0.0275
STX10	-0.100697	0.00178
STX11	-0.118877	0.00344
STX17	0.072474	0.0181
STX18	0.0677374	0.00412
STX3	-0.0679443	0.0381
STXBP2	-0.0615542	0.0224
STXBP5	-0.0632453	0.0324
STYX	0.0860485	0.0363
SUCLA2	0.0894767	0.0256
SUCLG2	0.0667377	0.0221
SULF2	-0.0856436	0.0299
SUMF2	0.0573241	0.031
SUMO1P1	-0.102857	0.0283
SUPT3H	0.122159	0.000431
SUPT7L	0.0673796	0.0259
SUPV3L1	0.0895193	0.00713
SUSD6	-0.0799798	0.00235
SVIL	-0.0760771	0.0438
SYK	-0.0565705	0.0205
SYNJ2BP	0.105829	0.00305
SYNRG	0.0564904	0.00758
SYPL1	0.0959479	0.00384
SYTL2	0.134596	0.0304
TACC3	-0.0648296	0.0357
TAF2	0.0700976	0.0149
TAF4B	0.128028	0.000608
TAF9B	0.0958923	0.0225
TAMM41	0.117043	0.00143
TANGO6	0.087839	0.00119
TAPT1	0.0527032	0.0279
TARBP1	0.119687	0.0044
TARP	0.241547	0.00291
TAS2R19	0.130307	0.0373
TATDN1	0.0648952	0.0166
TBC1D14	-0.0847479	0.00775
TBC1D19	0.162708	0.00189
TBC1D2	-0.0753124	0.00202
TBC1D31	0.0713488	0.0298
TBCK	0.083892	0.0147
TBP	0.124154	0.000378
TBXAS1	-0.0862196	0.00223
TC2N	0.177732	0.000927
TCERG1	0.0957893	0.000459
TCF12	0.0766263	0.00235
TCF4	0.180977	0.000654
TCF7	0.209996	5.37e-05
TCIRG1	-0.0885421	0.00712
TCL1A	0.35078	0.0026
TCN1	-0.284975	0.0018
TCN2	-0.10214	0.0275
TCTN3	0.0993347	0.000612
TDP1	0.0871006	0.00612
TDRD3	0.109194	0.0132
TECR	0.118317	0.0471
TEFM	0.0716108	0.0403
TERF1	0.155087	0.00328
TESPA1	0.144027	0.00916
TEX10	0.093916	0.0071
TFB1M///TIAM2	0.0636073	0.0498
TFB2M	0.0736223	0.00721
TFE3	-0.060969	0.0075
TGFA	-0.0887138	0.0394
TGFBR1	-0.0687673	0.0125
TGIF1	0.121278	0.000449
TGS1	0.0865783	0.00102
THADA	0.0955711	0.00287
THAP3///DNAJC11	0.0785376	0.0112
THAP6	0.0925683	0.029
THEM4	0.160085	0.000671
THEMIS	0.180599	0.00162
THOC1	0.0857952	0.00454
THOC2	0.095361	0.00515
THRA	0.087075	0.0162
THUMPD1	0.0648564	0.0317
THUMPD3	0.0890009	0.00874
TIMM10B	0.139557	0.00464
TIMM21	0.0824523	0.00918
TIMM22///TIMM22	0.11425	0.00743
TIMP2	-0.0935524	0.0136
TK2	-0.133515	0.00173
TKT	-0.0740176	0.0033
TLR1	-0.135418	0.00346
TLR2	-0.156886	0.000591
TLR4	-0.0987039	0.0109
TLR5	-0.171701	0.000921
TLR6	-0.0854147	0.0246
TLR8	-0.110234	0.00287
TM6SF1	-0.153444	0.0001
TM7SF3	-0.0547516	0.02
TMBIM1	-0.059485	0.00597
TMBIM4	-0.060655	0.0263
TMCC3	-0.0928452	0.034
TMCO3	-0.0956365	0.00178
TMEM116	0.0863674	0.015
TMEM132A///SLC15A3	-0.0694478	0.0208
TMEM140	-0.10161	0.00704
TMEM141	0.103922	0.0227
TMEM144	-0.152683	0.00215
TMEM156	0.11328	0.0405
TMEM19	0.073765	0.0388
TMEM2	-0.068916	0.0154
TMEM204	0.159617	0.00597
TMEM209	0.103527	0.00281
TMEM223	0.0945563	0.00123
TMEM243///DMTF1	0.0934493	0.0191
TMEM33	-0.0696124	0.00398
TMEM57	0.0607003	0.0362
TMEM63A	0.0636124	0.0177
TMEM69	0.0636396	0.0309
TMEM88	-0.0899099	0.0247
TMEM91	-0.147067	0.00114
TMSB10	0.127345	0.0329
TMUB2	-0.0655112	0.0044
TMX2	0.136521	0.00579
TMX4	-0.0611899	0.045
TNFAIP6	-0.223803	0.0316
TNFRSF1B	-0.106303	0.0048
TNFSF14	-0.0569037	0.0396
TNIK	0.108938	0.000751
TNRC6A	0.0608571	0.00656
TOMM20L///TIMM9	0.157883	0.000154
TOP2B	0.0959365	0.0112
TP53	0.0818994	0.00749
TPCN2	-0.06986	0.0197
TPD52L2	-0.0607122	0.0342
TPI1	-0.072326	0.00238
TPP2	0.0916052	0.00241
TPST1	-0.315777	0.000157
TRA2B	0.0508818	0.0163
TRABD2A	0.148351	0.00654
TRAC///TRAJ17///TRAV20	0.159456	5.99e-05
TRAF3IP3	0.109069	1.16e-05
TRAF5	0.178142	4.95e-05
TRAP1	0.0750429	0.0351
TRAPPC13	0.0888346	0.0416
TRAPPC4	0.0680042	0.0181
TRAT1	0.162873	0.0396
TRBC1	0.0996226	0.013
TREML2	-0.0789108	0.0398
TRIB1	-0.0865413	0.0138
TRIB2	0.0810178	0.0351
TRIM14	0.0960126	0.0383
TRIM25	-0.082105	0.00668
TRIM37	0.0560981	0.0395
TRIM39-RPP21///RPP21	0.108468	0.0499
TRIM44	0.0651339	0.0215
TRIP11	0.0853074	0.0385
TRIT1	0.0759746	0.0247
TRMT11	0.111831	0.00157
TRMT13	0.128311	0.00464
TRMT61B	0.0955481	0.0211
TRNT1	0.0789909	0.0291
TRPM6	-0.115922	0.0312
TRPM7	0.10344	0.00542
TRRAP	0.0513691	0.0421
TSC22D3	-0.0995155	0.00194
TSEN34	-0.0969738	0.00405
TSPAN14	-0.069041	0.0156
TSPO	-0.1478	0.00409
TSPYL2	0.159895	0.000633
TTC12	0.148544	0.000217
TTC14	0.109548	0.0175
TTC19	0.082041	0.00614
TTC21B	0.107597	0.00616
TTC27	0.125371	0.000917
TTC3	0.13617	0.000578
TTC37	0.103284	0.0196
TTC39B	0.0779835	0.0464
TTC39C	0.122781	0.000599
TTC7B	-0.105828	0.00214
TTN	0.180199	0.00267
TTYH3	-0.0838856	0.0136
TUBD1	0.10984	0.000263
TUBGCP4	0.0711319	0.0245
TWF2	-0.0621722	0.000961
TXLNG	0.093746	0.00667
TXN	-0.0865102	0.0404
TXNDC11///SNN	-0.0969144	0.00466
TYK2	-0.065587	0.012
U2SURP	0.0944255	0.00421
UBA2	0.0836175	0.00733
UBASH3A	0.154252	0.000407
UBE2B	-0.0691317	0.0228
UBE2D1	-0.129205	0.00244
UBE2J1	-0.0652218	0.0158
UBE2Q2	0.0933202	0.0129
UBE2V1	0.0711079	0.0342
UBE3A	0.0788114	0.0183
UBIAD1	0.0550216	0.0372
UBR1	0.0716525	0.0148
UCHL3	0.0955246	0.00391
UCP2	0.10401	0.0107
UFC1	0.110344	0.0391
UFL1	0.102219	0.0219
UFSP2	0.100695	0.00404
UHRF2	0.0763013	0.0327
ULK4	0.1088	0.000436
UPF3B	0.187409	0.00204
URI1	0.123523	0.000689
USE1	0.163914	0.0139
USP14	0.10458	0.000554
USP16	0.110355	0.0335
USP24	0.0710091	0.0291
USP32	-0.0735521	0.0146
USP32P2///USP32P1	-0.0682565	0.0347
USP37	0.0722526	0.0319
USP4	-0.0503711	0.0334
USP45	0.142088	0.000962
USP47	0.0797234	0.02
USPL1	0.0987531	0.00992
UTF1	-0.0595999	0.0492
UTP11	0.105923	0.0103
UTP15	0.135719	0.00428
UTP18	0.0562708	0.0314
UTP20	0.128064	0.000203
UTP23	0.0692739	0.0206
UTP4	0.0889373	0.0283
UTP6	0.0703684	0.00794
UTRN	0.061411	0.04
UXS1	0.0756659	0.00504
UXT	0.187166	0.0152
VAC14	0.0672369	0.0124
VASP	-0.0879059	0.00888
VCAN	-0.146299	0.00224
VDAC2	0.117219	0.0457
VEZT	0.0827143	0.00571
VNN3	-0.109389	0.0404
VPREB3	0.232575	0.000624
VPS13A	0.108541	0.0165
VPS13C	0.0760354	0.0398
VPS50	0.0910939	0.0291
VPS51	0.0571209	0.0228
VSIG1	0.133808	0.0333
VTRNA1-1	-0.303158	0.00943
VWA1	-0.0781887	0.0325
VWA8	0.106314	0.000936
VWA9	0.0814343	0.00594
WBP11	0.0617222	0.0165
WDCP	0.0801583	0.00305
WDFY3	-0.132179	0.00936
WDPCP	0.0667307	0.00661
WDR19	0.0681342	0.0322
WDR33	0.10094	0.00345
WDR36	0.0884134	0.00868
WDR43	0.14618	0.00048
WDR48	0.0522704	0.0373
WDR70	0.0850417	0.00854
WDR74	0.120781	0.00778
WDR75	0.144105	0.0012
WDR76	0.0830639	0.0228
WDR77	0.0635176	0.015
WIPI1	-0.0751308	0.00969
WRN	0.0914571	0.00193
WSB1	-0.0785739	0.017
WSB2	-0.0604317	0.0184
WWC3	-0.0665315	0.0203
WWP1	0.0915012	0.00443
XCL2	0.102847	0.0388
XPA	0.123555	0.00618
XPO4	0.0894502	0.00347
XPO5	0.0567953	0.0473
XRCC1	0.134188	0.0396
YAE1D1	0.16991	0.00755
YOD1	-0.150818	0.0288
YPEL2	-0.0753733	0.0142
YTHDC2	0.100037	0.00278
ZAP70	0.104641	0.0114
ZBTB11	0.0696211	0.0305
ZBTB14	0.0648061	0.0406
ZBTB20	0.076295	0.000635
ZBTB24	0.083188	0.00723
ZBTB25	0.12477	0.000779
ZBTB34	-0.0918384	0.00171
ZBTB40	0.0898769	0.00534
[truncated: 107 more rows]
