# Supplementary material for: Identification of diagnostic biomarkers and immune cell profiles associated with COPD integrated bioinformatics and machine learning
Source: J Cell Mol Med. 2024 Sep 30;28(18):e70107. doi: 10.1111/jcmm.70107 (PMC11440088; doi:10.1111/jcmm.70107)
Supplement: Supplementary file 10 — Appendix S10. [file JCMM-28-e70107-s002.xlsx]

## Sheet: Sheet2
Gene	log2FC	P-value
AADACP1	0.559934	0.00651
AARD	0.576901	0.00167
AASDHPPT	0.58434	0.000583
AASS	0.540257	0.0104
ABAT	1.30729	1.38e-05
ABCA10	1.24979	0.000152
ABCA8	1.73948	1.21e-05
ABCA9	-0.528735	0.013
ABCC4	0.699945	0.00114
ABCC6	0.617549	5.98e-07
ABCD1	-0.574919	0.000653
ABCG1	0.603417	0.000111
ABHD13	0.840131	1.61e-06
ABHD17B	1.64736	3.28e-05
ABL1	-0.95356	3.73e-06
ACAD8	1.36244	4.57e-06
ACAP1	-0.537371	0.00153
ACE	0.529276	5.96e-06
ACE2	-0.515479	0.000447
ACOT2	0.978974	6.03e-08
ACOT7	0.532039	0.00663
ACSL1	0.59189	0.00749
ACSM3	-0.53238	0.00601
ACSM5	-0.506017	0.000422
ACSS2	-0.529555	0.000529
ACTA1	-0.704224	0.00743
ACTC1	-0.845664	0.00379
ACTG1P4	0.887701	0.000325
ACTR3	1.11465	0.000148
ADAM10	1.29601	7.84e-05
ADAM28	-0.573587	0.000734
ADAMDEC1	-0.992001	0.000853
ADAMTS2	-0.54708	0.000213
ADCY1	-0.614849	0.00145
ADD3	0.524121	0.000471
ADGRG2	-0.533488	0.0125
ADGRG5	-0.586205	0.000753
ADGRL3	0.65984	0.0254
ADH4	0.70438	0.00156
ADI1	1.98464	9.65e-06
ADK	-0.529573	0.012
ADORA3	-0.639262	0.0228
ADPRHL1	-0.543	0.00112
ADPRM	-0.552454	6.73e-06
ADRA1B	-0.502909	0.00971
ADSS	0.623477	0.000802
AEBP1	-0.551426	1.24e-05
AFF3	0.535318	0.000844
AFTPH	0.792958	0.00241
AGFG1	0.674939	0.0023
AGR2	0.529237	0.0223
AGR3	2.14005	2.8e-06
AGTPBP1	1.32644	0.00018
AIFM2	-0.640198	1.63e-07
AIMP1	0.859319	2.79e-06
AIRE	0.561439	2.92e-05
AK4	0.60522	0.00445
AK6	1.66014	3.37e-06
AKAP1	0.962614	0.00131
AKAP10	-0.615113	1.9e-05
AKAP12	1.77751	9.53e-05
AKAP14	0.523074	0.0371
AKAP2	0.667004	5.09e-08
AKAP7	0.802628	0.00166
AKAP9	1.44475	1.17e-06
AKNAD1	0.595754	0.000229
AKTIP	0.526264	0.00121
ALDH18A1	-0.571511	7.96e-07
ALDH1A1	0.669401	0.000723
ALDH1A2	-0.637824	0.00455
ALDH4A1	-0.577211	0.000116
ALDH5A1	1.37734	0.000362
ALDH6A1	0.847275	0.00763
ALG11	1.0819	0.00389
ALG13	1.77226	5.35e-07
ALG14	-0.544508	0.000326
ALOX15B	-0.524516	0.00681
ALPK2	-0.880604	6.49e-05
ALPP	0.652358	5.92e-05
AMDHD1	-0.525866	0.00329
AMPD1	-0.943176	0.00518
AMY1A	0.960387	1.99e-07
AMY1B	0.604104	2.07e-06
AMY1C	0.544976	1.19e-05
AMY2A	0.768939	0.0109
AMY2B	1.55094	4.48e-05
AMZ2	0.760507	1.18e-05
ANGPTL1	0.646204	0.000641
ANK3	1.63617	2.94e-05
ANKHD1-EIF4EBP3	-0.514565	4.41e-05
ANKRD1	0.540753	0.0242
ANKRD16	-0.547898	2.74e-05
ANKRD22	-0.864595	0.000417
ANKRD27	0.647735	0.00035
ANKRD28	0.792013	0.00017
ANKRD29	0.564598	0.000323
ANKRD44	1.19415	1.68e-06
ANKRD55	-0.543412	0.000337
ANKS1B	-0.522859	0.00335
ANP32A	1.63079	2.55e-06
ANP32C	1.40541	2.72e-06
ANXA2P1	1.37135	2.47e-06
ANXA2P3	0.80459	4.99e-06
ANXA3	0.854097	5.71e-05
ANXA4	1.46107	0.000476
AOC4P	0.933648	6.05e-07
AP1AR	1.65615	2.61e-06
AP1S3	0.828391	2.46e-07
AP5M1	0.769509	0.000506
APH1A	1.09187	5.95e-06
APLP2	0.651272	0.000564
APOBEC3A	1.61543	2.61e-06
APOE	-0.885708	3.59e-07
APPL1	0.734808	7.73e-05
AQP11	-0.507436	0.000119
AQR	0.650918	0.00678
ARF6	0.541239	1.12e-05
ARFGEF1	1.7718	7.45e-05
ARFGEF2	-0.502761	0.00138
ARFGEF3	0.572324	0.00248
ARHGAP12	1.36851	2.11e-05
ARHGAP18	1.63767	4.23e-05
ARHGAP22	-0.525342	0.0014
ARHGAP24	-0.575905	0.000929
ARHGAP29	0.951977	0.000152
ARHGAP42	0.846013	6.34e-08
ARIH2OS	-0.541023	0.000339
ARL13B	1.08816	2.88e-07
ARL15	0.856306	0.000123
ARL4A	1.32538	1.39e-06
ARL5B	0.935582	0.000161
ARL6	1.1756	1.37e-05
ARL6IP1	1.82209	1.99e-06
ARMC2	0.533499	0.00671
ARMC8	1.00824	3.35e-05
ARMCX1	1.16274	0.00124
ARMT1	1.63849	8.59e-05
ARPP19	0.75446	5.58e-05
ARRDC4	1.03773	0.00565
ARRDC5	-0.60105	0.000165
ARSB	-0.594076	1.32e-05
ART4	-0.625574	0.000301
AS3MT	0.684952	0.000286
ASAP2	0.597482	0.000249
ASB13	-0.52914	8.58e-07
ASB16	-0.790543	0.00121
ASCC3	0.981698	0.000427
ASIP	-0.889358	4.83e-05
ASPH	1.0284	0.000169
ASUN	1.05863	0.000231
ATAD1	0.68494	0.00338
ATF1	1.07293	0.000476
ATF2	-0.559431	0.000402
ATF4	0.753652	7.21e-06
ATF7IP2	-0.711204	2.59e-05
ATG2B	0.73005	4.84e-05
ATG3	1.02024	9.05e-07
ATMIN	1.62867	3.4e-05
ATP11B	1.34325	0.00035
ATP11C	0.858516	0.000561
ATP13A4	1.01781	1.28e-05
ATP1B2	-0.936395	1.33e-07
ATP1B3	0.530094	5.32e-05
ATP2B1	1.49802	3.48e-05
ATP2C1	1.01342	0.000351
ATP5S	0.552626	0.0114
ATP6V1C1	0.951634	2.26e-05
ATRX	0.535682	0.00131
ATXN1	1.06607	4.76e-05
ATXN10	0.959781	0.000362
ATXN3	-0.602876	0.044
AZGP1	-0.808811	0.0152
AZIN1	1.79708	0.00014
B3GNT5	1.95669	8.88e-06
B4GALT6	0.665264	2.72e-06
BAAT	-0.651172	0.0177
BAG2	1.03023	0.000362
BAG3	0.514978	0.000846
BAGE3	0.608321	0.00507
BBIP1	1.28448	5.15e-05
BBOF1	1.42187	0.000121
BBS7	0.856836	1.46e-06
BCAS2	1.24982	2.3e-05
BCAT1	-0.529212	0.00378
BCHE	1.17074	1.67e-07
BCL11B	-0.661648	0.0013
BCL2A1	0.941988	3.61e-05
BCLAF1	1.39972	3.43e-06
BDH2	0.595578	0.0135
BHLHE22	-1.13684	1.05e-08
BICD1	0.511773	0.0203
BIRC3	0.581719	0.0123
BIRC7	-0.985848	0.00026
BLK	-1.29037	5.96e-06
BLM	-0.558546	0.000202
BLNK	0.597831	2.32e-06
BLOC1S6	0.573505	1.53e-06
BLVRB	1.00315	1.18e-05
BLZF1	0.899402	7.48e-07
BMF	-0.854483	9.68e-06
BMP2K	1.09519	0.000336
BMP8B	1.06276	2.37e-05
BMS1P5	0.575584	8.6e-06
BNIP3L	1.56041	4e-05
BOD1L1	1.00895	2.37e-07
BOLA2	0.88218	0.000224
BPGM	1.11226	2.97e-09
BRMS1L	0.612583	1.1e-06
BTG3	1.47761	1.44e-05
BTLA	-0.665532	0.004
BTNL10	0.883469	2.58e-06
BTRC	-0.600944	5.5e-05
BUB3	1.0146	4.93e-10
BZW1	1.2271	6.67e-06
C11orf58	1.41845	4.71e-05
C11orf63	0.979605	8.1e-07
C18orf32	1.45999	0.000385
C1D	1.28051	9.95e-08
C1GALT1	0.689074	0.0281
C1orf186	-0.716403	0.00363
C1orf27	0.985726	3.68e-07
C1S	-0.56891	2.99e-07
C2orf69	1.53914	5.05e-06
C2orf88	-0.753714	0.000394
C3orf14	1.00856	3.89e-06
C3orf18	-0.532717	0.000157
C4orf19	0.856824	0.000184
C4orf32	1.64494	3.73e-06
C4orf46	0.70402	0.00524
C5orf46	-0.637063	0.000467
C6orf118	0.573474	0.0148
C6orf120	0.941723	0.00225
C6orf203	0.717065	0.000933
C6orf62	1.40167	4.76e-10
C8orf37	0.573315	1.03e-05
C9orf152	-0.549443	0.0043
C9orf72	0.529103	0.000217
C9orf85	0.666181	0.0126
CA11	-0.522339	0.000467
CA13	0.555734	0.0012
CA3	-1.73029	1.01e-08
CAAP1	0.505146	0.00143
CACNA1C	-0.559093	0.00165
CACNA1H	-0.521838	0.0199
CACNA1I	-0.590025	0.000371
CADPS	-0.534068	0.00144
CALD1	0.60383	0.0153
CAMK1G	-0.586575	0.00776
CAMK2A	-0.515208	0.000874
CAPN11	-0.537619	0.00209
CAPZA1	1.65421	2.94e-05
CARD16	1.79871	9.43e-08
CARD6	-0.683216	5.11e-06
CARMIL2	-0.542727	6.05e-05
CARNS1	-0.569302	0.00444
CASP4	0.56916	4.89e-05
CASP6	1.55501	4.06e-05
CAT	1.30778	1.78e-05
CAV2	0.808765	9.05e-09
CBLL1	-0.646941	2.93e-06
CBLN4	-1.33625	0.000361
CBWD1	1.24041	3.78e-09
CBY1	1.35601	6.84e-07
CCAR1	1.37314	9.54e-06
CCBE1	0.979286	3.86e-07
CCDC102B	1.61175	3.84e-05
CCDC121	0.854727	0.00064
CCDC125	0.889072	1.16e-06
CCDC144B	0.544107	0.0017
CCDC18	-0.552264	2.83e-05
CCDC34	0.582435	0.00658
CCDC50	0.879747	1.09e-05
CCDC82	1.02453	4.81e-09
CCDC85A	0.767815	0.00226
CCDC90B	0.952066	0.00102
CCDC91	1.76522	2.61e-05
CCL19	-1.40572	8.11e-06
CCL22	-0.615043	0.0307
CCNG1	0.840107	9.45e-07
CCNH	1.10384	9.74e-05
CCNJ	0.701848	0.000383
CCNJL	0.521035	0.00659
CCNL1	1.3027	0.000353
CCPG1	0.696594	0.00289
CCT6A	0.519225	0.00858
CCT6P1	1.3352	1e-08
CD164	1.87065	4.3e-05
CD19	-1.57494	9.73e-06
CD1B	-0.652631	0.0115
CD209	-0.717256	0.00109
CD24	-0.730941	0.00215
CD27	-0.800431	0.000716
CD302	1.82259	5.73e-05
CD320	-0.513352	0.000124
CD36	0.816197	0.0356
CD3D	-0.599933	0.000117
CD3G	-0.760673	3.52e-05
CD40LG	-0.668379	0.00346
CD44	0.81415	0.00293
CD47	0.962997	0.000145
CD5	-0.987447	6e-05
CD79A	-1.26158	7.57e-06
CD79B	-0.634841	0.00289
CD84	-0.599303	0.00251
CD8A	-0.7102	1.2e-05
CD96	-0.688737	0.00116
CDC37L1	0.90668	2.2e-05
CDC42BPA	0.536742	0.000938
CDC42EP3	-0.583931	0.00731
CDC5L	0.563599	0.00121
CDCA7	-0.705739	0.000292
CDH10	0.509526	0.0149
CDH3	-0.525876	0.041
CDHR3	1.21219	0.0164
CDK1	0.572785	9.3e-05
CDK5R1	-0.560335	0.000272
CDKN1B	1.0574	0.000361
CDO1	0.521277	0.00328
CECR5	-0.575787	0.000249
CEMIP	-0.949958	0.000199
CENPC	1.48376	7.61e-06
CENPQ	0.875855	0.00111
CENPW	0.662122	0.00929
CEP112	1.29088	4.01e-05
CEP126	1.12824	1.85e-06
CEP57	1.24889	0.00127
CEP57L1	0.633292	1.47e-05
CEP63	0.972946	1.04e-05
CEP83	0.749254	1.14e-05
CES1	0.728126	0.0153
CES2	0.600576	1.98e-06
CFAP36	1.5037	1.81e-06
CFH	1.63353	2.37e-05
CHCHD6	-0.5469	0.000451
CHD1	0.649206	5.96e-05
CHD6	0.983446	3.49e-05
CHI3L2	-0.775355	0.000153
CHIA	-0.628584	0.0289
CHIT1	-1.41854	0.00261
CHL1	-0.622908	0.00152
CHML	0.565377	6.89e-07
CHMP4C	0.978036	0.000857
CHMP7	-0.544849	0.000107
CHN2	-0.525715	9.66e-08
CHPT1	0.751338	0.00304
CHRDL2	-0.656664	7.78e-05
CHRM3	0.60327	0.00221
CHRNA1	-1.27679	0.00149
CIART	-1.0085	0.000398
CILP	-1.0755	2.57e-05
CINP	-0.529401	0.000342
CIT	0.776324	1.43e-07
CKAP2	-1.30654	8.7e-05
CKMT2	-0.68942	5.98e-05
CLCC1	-0.631138	1.98e-06
CLDN10	-0.670219	0.00188
CLDN14	0.559304	3.96e-06
CLDN18	0.539708	0.00231
CLDN3	0.523571	0.00674
CLEC2D	-0.504262	0.000148
CLEC5A	-0.507218	0.012
CLEC7A	0.794454	0.000364
CLECL1	-1.34767	6.72e-06
CLIC4	1.55441	9.44e-05
CLK1	0.837227	0.000782
CLMP	-0.592885	0.0031
CLOCK	0.502416	0.000287
CLSTN2	-0.539645	0.00259
CLSTN3	-0.52599	0.000418
CLTC	1.3584	0.000432
CLUL1	0.607216	4.25e-05
CMKLR1	-0.721789	4.05e-05
CMPK1	0.937876	0.000161
CNBP	0.991269	5.11e-05
CNEP1R1	1.1513	3.7e-06
CNGB1	0.542129	0.0013
CNOT7	0.548809	0.000193
CNOT8	0.787545	0.00297
CNTLN	-0.547601	3.87e-05
CNTN6	0.969178	1.29e-05
CNTNAP2	-0.858833	0.00018
COG3	1.07659	0.000935
COL10A1	-1.4793	7.35e-05
COL11A1	-0.666469	0.0301
COL14A1	-0.646012	0.00734
COL21A1	0.869993	0.0017
COL4A4	0.749795	0.00374
COLCA1	0.553458	0.0197
COLEC11	-0.572929	0.00368
COLGALT2	-0.59231	0.00111
COMMD8	1.60596	1.85e-06
COMP	-1.47815	5.86e-05
COPS2	1.70336	8.07e-05
CORIN	-1.27512	1.44e-05
CPB1	-0.697695	0.0332
CPEB3	1.13874	1.34e-06
CPNE1	0.970978	5.57e-05
CPNE5	-0.528946	2.62e-05
CPOX	0.71842	0.000718
CPPED1	0.780781	0.000304
CPZ	-0.877915	0.00137
CR2	-0.730543	0.0134
CRCP	0.777035	2.87e-06
CREB5	0.61826	2.67e-05
CREBBP	0.605928	0.000124
CREBL2	0.609572	0.000478
CREM	0.997124	3.85e-07
CRH	-0.576464	0.000581
CRIPAK	-0.514898	0.00281
CRY1	0.862643	1.6e-05
CRYBB2	-0.548361	0.0333
CSF2	-0.584043	0.0226
CSF2RA	0.551514	3.36e-05
CSMD2	-0.511559	0.00278
CSNK1A1	0.834805	0.000361
CSPG5	-0.603656	0.00133
CST1	-0.632341	0.00964
CT45A3	0.810705	0.023
CTAGE15	0.503008	0.0144
CTAGE6	1.05811	2.05e-07
CTBP1	-0.559002	0.00145
CTNNB1	0.931409	4.52e-08
CTR9	1.89427	5.97e-06
CTSB	-0.57485	1.03e-05
CTSG	-0.602321	0.0444
CTSK	-0.912668	5.46e-06
CTSO	0.719	0.000181
CTU2	-0.5561	0.000103
CUL4A	0.684675	0.000335
CUTA	0.650253	7.91e-06
CWC22	1.1682	3.87e-05
CXCL12	-1.0598	2.14e-07
CXCL13	-1.19509	0.00627
CXCL5	0.960111	0.0129
CXCR5	-1.2665	3.12e-06
CXorf21	1.06997	8.01e-07
CXorf23	0.829642	0.000536
CXorf65	-0.584598	0.00208
CYB561A3	-0.513896	3.2e-06
CYFIP2	-0.687877	1.85e-05
CYP1B1	-0.831538	2.49e-05
CYP3A5	0.939593	2.54e-05
CYP51A1	1.54363	8.04e-05
DAAM1	0.707153	2.19e-05
DACH1	1.43871	5.18e-08
DAPL1	-1.36084	9.19e-05
DAPP1	0.567323	1.09e-05
DBNDD1	-0.574383	0.000362
DBR1	1.08723	2.09e-05
DCAF13	1.57848	2.92e-05
DCAF13P3	0.788459	4.16e-07
DCAF6	1.47169	0.000159
DCLRE1C	0.646945	0.00025
DCSTAMP	-0.900495	0.00309
DCTN4	0.639614	0.000142
DCTN6	1.69764	4.43e-06
DCUN1D2	-0.650028	4.93e-05
DDHD1	1.01267	4.13e-06
DDX20	0.754763	0.000764
DDX3X	0.992287	5.12e-06
DDX51	0.605736	3.65e-05
DDX59	1.5989	8.66e-06
DEDD	-0.513877	1.17e-05
DEK	0.670821	0.000184
DENND4A	0.693348	3.84e-05
DENND4C	1.12519	0.000419
DENR	0.767064	7.34e-05
DEPTOR	-0.532071	0.00141
DGKA	-0.537539	0.00188
DHFR	0.573929	0.000642
DHFR2	1.20919	3.52e-05
DICER1	1.43655	0.000546
DIO3OS	-0.800494	0.000139
DKK2	0.702807	0.0188
DLG1	0.507449	0.00301
DLG2	-0.996883	1.84e-06
DMC1	0.759511	5.21e-06
DMXL1	1.70319	3.61e-05
DNAJB14	0.570007	0.00326
DNAJB4	1.69741	6.81e-06
DNAJC1	0.963903	0.00022
DNAJC10	0.725273	0.00067
DNAJC2	1.40203	9.77e-06
DNAJC25-GNG10	0.908015	3.53e-05
DNAJC3	-0.520991	0.000557
DNAL1	0.512901	0.003
DNASE2B	-0.943716	0.00178
DNM1L	0.619771	0.000792
DNMT3A	-0.549167	3.71e-05
DNTTIP2	1.97027	8.41e-07
DOCK3	-0.560145	4.28e-05
DOK3	-0.555598	0.00112
DPH7	-0.738038	4.54e-06
DPP4	1.00671	0.000834
DPP6	0.533406	0.00325
DPRXP4	-0.680569	0.000762
DPYS	-1.52004	9.53e-08
DRC3	0.773484	0.0402
DROSHA	0.599696	3.99e-07
DSEL	1.32622	0.000177
DSTYK	0.910337	0.00115
DTL	0.673123	0.00149
DTNBP1	-0.559817	7.66e-08
DTWD1	0.794803	1.13e-06
DTWD2	0.998044	2.82e-06
DTX1	-0.644176	2.37e-06
DUOX1	0.632016	0.00206
DUSP11	1.60508	1.46e-05
DUSP26	-0.869152	2.29e-05
DUSP6	0.638644	2.32e-07
DYNAP	0.553762	0.000916
DYNC1LI1	1.45662	5.15e-06
DYNLT3	0.919294	7.49e-07
DYRK3	1.25373	2.15e-06
DYX1C1	0.719682	3.51e-05
E2F1	0.753013	7.83e-05
EAF1	0.887902	0.000246
EAF2	-0.537975	0.000449
EAPP	1.5921	7.78e-06
EBAG9	-0.600152	0.00206
ECHDC1	1.07452	0.000385
ECT2	1.08304	0.000114
EDEM3	1.04929	7.65e-06
EDN1	0.772941	8.21e-06
EDNRB	1.65585	2.34e-08
EED	0.868953	0.00179
EEF1B2	1.13774	3.37e-06
EFCAB2	0.986495	1.88e-06
EFCAB7	0.803109	1.29e-05
EGFEM1P	0.815522	8.6e-06
EGFL6	0.611065	5.31e-05
EGFL7	0.611995	0.00107
EGLN3	0.676743	0.00654
EHD2	0.630258	1.66e-05
EID2B	0.594863	9.47e-06
EIF1AD	1.38409	4.08e-06
EIF1AX	1.31064	1.75e-05
EIF2AK4	0.588112	0.000255
EIF3A	0.659255	0.000244
EIF3C	0.753854	0.00106
EIF3M	0.906578	9.19e-05
EIF4E	1.76112	8.41e-06
EIF5A2	0.653456	5.53e-05
ELANE	-0.695623	0.00747
ELF5	-0.534113	0.00925
ELMO2	-0.581329	0.000495
ELOVL5	0.637875	0.00143
ELOVL7	1.07792	8.46e-07
ELP5	-0.536439	4.61e-05
EMB	0.544299	0.000213
EMBP1	0.711896	9.18e-06
EMC8	-0.508551	1.15e-06
EMILIN1	-0.574511	5.21e-05
ENPEP	0.570957	2.12e-07
ENSA	1.06518	2.03e-07
EOMES	-0.556441	0.00824
EPB41L2	1.62403	3.64e-05
EPCAM	1.476	6.84e-05
EPG5	-0.97497	5.8e-06
EPHB1	-0.541759	0.000422
EPHB6	-0.610156	0.000654
EPS8	1.03854	0.000478
ERGIC2	1.10514	0.00145
ERI1	1.35693	2.06e-06
ERI2	1.28888	3.95e-06
ERP29	0.515773	3.82e-07
ERP44	1.02773	8.1e-06
ESCO1	0.616388	0.0021
ESM1	2.18122	1.39e-07
ESPNL	-0.77607	0.000337
ESRRG	0.830151	0.000176
ETAA1	1.07519	7.23e-05
ETF1	0.825947	7.45e-06
ETS1	1.13219	2.07e-05
EVI2B	1.06435	2.96e-06
EXO5	0.826763	1.61e-06
EXOC6	0.571052	5.81e-06
EXOC8	1.53495	1.58e-06
EXOG	0.595511	0.00023
EXOSC10	0.881908	5.69e-05
EYA3	-0.93348	3.74e-06
EYA4	-0.593661	0.00167
EZH2	-0.547302	0.000839
F2RL1	0.557671	0.00642
F3	1.19659	0.000143
FABP5	1.79803	3.76e-05
FAHD2A	1.33373	1.63e-05
FAIM	1.74065	1.56e-05
FAM102A	-0.569402	6.56e-05
FAM103A1	0.937013	6.02e-05
FAM122A	1.35218	6.72e-05
FAM133B	0.829885	4.67e-05
FAM135A	0.616891	0.0116
FAM161A	0.693301	0.00177
FAM162A	1.49491	0.00053
FAM174A	1.2761	0.00447
FAM175A	0.80877	1.88e-06
FAM179B	1.08024	0.000236
FAM180A	-0.612154	0.0116
FAM198B	0.569877	0.00383
FAM199X	0.841463	0.000528
FAM20C	-0.577798	1.84e-06
FAM214A	0.832931	0.000263
FAM220A	0.979476	1.07e-07
FAM229B	0.917677	6.38e-07
FAM26F	1.23704	0.000132
FAM47E	0.728792	0.00744
FAM49B	1.38636	0.00044
FAM53A	0.563359	0.000418
FAM60A	1.19837	0.000604
FAM63A	0.542676	0.000163
FAM63B	1.14349	2.89e-05
FAM65C	-0.780246	0.000165
FAM72D	1.25268	5.3e-06
FAM76A	1.46003	6.28e-06
FAM86DP	0.543964	0.00165
FAM89A	-0.520957	0.00572
FAM8A1	0.533813	0.000274
FAM98A	0.643265	0.000528
FANCI	0.512648	0.00649
FAP	-0.659393	0.00346
FASTK	0.636311	1.31e-07
FBLIM1	-0.586184	7.87e-06
FBLN2	-0.535646	0.00304
FBLN7	-0.67933	0.00016
FBN3	0.790801	0.00158
FBXL3	0.574336	0.00406
FBXL5	-0.613118	1.15e-07
FBXL8	-0.633172	2.57e-05
FBXO22	-0.602891	2.76e-07
FBXO3	1.58645	6.67e-05
FBXO30	1.62595	0.000209
FBXO32	-0.767776	2.01e-05
FBXO38	1.60105	0.000107
FBXO4	0.929378	0.000282
FBXO5	0.872035	1.21e-09
FCGBP	-0.545846	0.00291
FCGR2B	-1.01279	9.13e-07
FCGR3A	1.18565	3e-11
FCGR3B	0.515305	0.000302
FCHO2	0.733697	0.00101
FCMR	-0.81613	4e-06
FCN3	-0.749251	0.0109
FCRL2	-0.945646	2.88e-06
FCRL5	-0.602182	0.000215
FCRLA	-1.4031	5.89e-05
FCRLB	-0.653553	1.8e-05
FDCSP	-0.942722	0.00299
FDPS	0.596732	7.33e-07
FEM1B	-0.857621	4.47e-08
FERMT1	-0.564765	0.000272
FGA	-0.778271	0.00967
FGD5P1	0.828328	5.35e-05
FGF12	0.786293	0.000154
FGG	-1.69547	4.24e-06
FGGY	-0.524116	7.79e-05
FIGF	-0.711852	3.66e-05
FIGNL1	-0.505325	0.000508
FKBP10	-0.593242	8.75e-05
FKBP14	0.702307	1.59e-05
FKBP3	0.705363	0.000259
FLI1	0.948984	1.99e-05
FLRT3	1.02592	9.77e-09
FMC1	0.502286	0.000902
FN1	0.561902	1.14e-07
FNDC1	1.1287	0.00155
FNDC3A	0.668535	0.000356
FNIP2	0.773815	0.000501
FOLR2	-0.507058	0.00964
FOXP1	0.577868	0.000778
FOXS1	-0.628346	0.0149
FRK	0.505424	0.0122
FRY	1.72373	1.02e-06
FRZB	-0.752777	1.08e-07
FTH1P3	1.09509	1.44e-05
FUT6	0.744736	0.000224
FXYD3	0.971992	0.00168
FYB	0.643793	7.24e-06
FYTTD1	0.783404	8.66e-05
FZD6	1.5152	0.00022
FZD7	-0.612345	3.41e-05
G3BP1	1.58673	0.00119
GAB3	-0.511507	0.000835
GABARAPL2	1.35023	1.55e-06
GADD45GIP1	0.842141	0.000679
GALNT1	0.679108	0.00162
GALNT3	0.762776	0.000127
GAR1	0.61218	0.00279
GAS1	1.02064	0.00173
GAS2	-0.734278	0.00268
GATA3	-0.503738	0.00261
GATA5	-0.508569	0.017
GATA6	1.20263	0.000114
GATM	-0.54535	0.00406
GBP1P1	1.07717	7.9e-05
GBP3	1.7058	3.09e-05
GCC2	0.813391	9.25e-10
GCLC	0.780051	0.000119
GCNT1	0.741178	6.47e-06
GCOM1	0.53763	1.94e-06
GDAP1	0.648061	2.66e-05
GDPD1	0.629779	2.24e-05
GEMIN5	-0.72195	3.44e-08
GFI1	-0.896258	7.5e-07
GFM2	0.501136	8.77e-05
GFRA1	-0.517926	0.000101
GGCT	0.571011	0.00101
GGH	1.88898	1.13e-05
GGT5	-0.875142	3.92e-07
GGTLC2	-0.768707	0.00104
GID4	0.886863	0.000884
GIMAP1	1.11463	0.00274
GIMAP2	1.13185	0.000153
GIMAP7	1.70567	1.32e-05
GIPC2	0.795423	8.9e-05
GJA1	0.714553	0.000619
GJA5	-0.641461	0.000317
GJB2	-0.711665	0.011
GKAP1	1.01263	0.000178
GLI2	-0.743097	0.000258
GLIDR	0.916655	1.71e-05
GLRB	-0.549963	0.00326
GLRX2	0.81968	0.000253
GLT8D1	1.52069	6.82e-05
GMNN	0.807334	0.00219
GNA13	1.40632	0.00031
GNAI1	1.6511	5.82e-07
GNB3	-0.566381	3.74e-06
GNB4	0.546007	0.0118
GNG10	1.4291	7.31e-05
GNPDA2	0.794755	1.75e-06
GOLGA6B	0.790525	0.0042
GOLGA6L6	0.732081	8.49e-06
GOLGA8A	0.78086	1.6e-05
GOLGA8B	0.764062	3.08e-07
GOLGA8DP	0.568837	0.000325
GOLGA8IP	0.561576	0.0058
GOLIM4	0.604775	0.00643
GORAB	0.903175	0.000251
GPAM	-0.711631	5.68e-06
GPATCH4	0.505498	0.00425
GPBP1	1.08655	0.00033
GPBP1L1	1.6297	4.14e-05
GPD2	0.568842	8.28e-07
GPN3	0.635269	8.12e-06
GPNMB	-0.525136	0.00208
GPR1	0.772945	6.82e-05
GPR18	-0.743272	0.000128
GPR183	0.98756	8.45e-05
GPR65	0.571576	0.000124
GPX1	-0.661605	3.43e-05
GRAMD1C	1.15629	2.57e-05
GREB1	-0.506713	0.000428
GREM1	-1.16388	0.000331
GRHL1	0.584631	0.000596
GRM8	0.713126	0.00175
GSKIP	0.904688	0.000337
GSTA3	0.509363	0.0301
GSTM4	-0.706905	6.19e-07
GSTT2	-0.586585	0.0207
GSTT2B	-0.573303	0.0246
GSTTP2	1.09762	2.25e-07
GTF2H1	1.6083	1.82e-05
GTF2H2	1.35966	1.02e-07
GTPBP8	0.521765	0.00052
GYPE	1.01284	3.89e-07
GZMK	-0.863777	1.94e-05
GZMM	-0.529729	0.00347
H3F3AP4	1.28315	7.63e-06
H3F3C	0.500489	1.96e-05
HACD2	0.59397	0.000398
HACD4	1.00314	2.06e-07
HAMP	-0.657879	0.0233
HAS1	0.912791	0.0036
HAT1	0.76469	0.000185
HAUS2	0.69505	6.71e-05
HAUS6	0.679598	0.000146
HCCS	1.47027	1.35e-06
HCFC1R1	0.650452	2.32e-05
HDAC4	1.41777	8.82e-05
HDGFRP3	0.736419	0.000361
HEATR3	0.71619	0.000559
HECA	1.36038	0.000538
HECTD2	-0.649765	0.0003
HERC4	1.19438	3.51e-05
HERPUD2	1.85048	6.26e-06
HES2	-0.836488	0.00277
HEXA	-0.550964	0.000246
HEXDC	0.588759	0.000949
HHIP	0.61559	0.00108
HHLA3	-0.63109	7.47e-06
HIF1A	1.14262	0.00192
HIGD1A	0.670713	0.000623
HIKESHI	1.53425	9.3e-06
HINFP	-0.637401	7.01e-07
HIVEP2	0.52002	6.84e-05
HK2	0.5332	0.00324
HLA-DOB	-0.695264	0.000105
HLA-DQA2	0.553235	0.00011
HLA-G	0.936765	3.16e-05
HLCS	0.730088	0.00041
HMCN1	1.83359	8.42e-05
HMGB1	2.05814	1.24e-06
HMGB2	0.802627	8.96e-05
HMGCLL1	0.817055	5.39e-06
HMGN3	1.08443	8.24e-07
HNRNPA1L2	0.869826	9.33e-06
HNRNPA1P10	0.869218	1.58e-05
HNRNPA1P33	0.693118	0.00036
HNRNPA2B1	0.571213	5.95e-06
HNRNPC	1.15472	4.89e-05
HNRNPCL2	1.03784	2.3e-10
HNRNPCL3	0.768904	2.48e-05
HNRNPDL	0.677004	5.95e-05
HNRNPH1	1.32768	3.66e-07
HNRNPH2	1.57769	2.34e-05
HNRNPH3	1.60147	4.68e-07
HNRNPLL	0.834997	3.4e-05
HNRNPU	0.71714	2.48e-05
HOMER1	1.19415	1.73e-05
HOXB4	-0.526237	3e-05
HOXB7	-0.664398	8.56e-06
HOXC8	-0.945445	0.000936
HP	-0.754707	0.00992
HPGDS	1.06123	3.39e-05
HPS1	-0.518341	0.000505
HPS3	-0.513793	0.000363
HRC	-0.604812	0.00112
HRCT1	-0.570568	0.0259
HS2ST1	0.893044	0.00115
HS3ST2	-1.41176	2.28e-06
HSD11B1	-0.724378	4.09e-05
HSD17B11	1.094	0.000565
HSD17B13	0.900574	0.00262
HSD17B14	-0.82442	5.48e-08
HSD17B2	-0.500837	0.0475
HSD17B7	0.675469	1.23e-05
HSPA13	0.648299	3.56e-08
HSPA1A	1.11211	0.000361
HSPA2	0.636674	0.00137
HSPA4	1.15388	0.00113
HSPE1	1.25598	9.62e-05
HTR2B	-1.6652	3.95e-11
HTRA4	-0.762289	0.00215
HYAL3	-0.680517	2.57e-05
HYKK	0.737791	2.11e-05
HYOU1	-0.516495	2.04e-06
HYPK	0.566407	0.000218
IBTK	0.588312	0.000308
ICAM4	0.559076	0.00888
ICE1	0.563395	0.018
ICOS	-0.597958	0.000448
ID2	0.582701	0.00262
ID4	1.95111	9.16e-05
IDI1	0.508967	0.00373
IDS	1.58587	3.6e-05
IER3IP1	0.889821	0.000253
IER5L	-0.557132	0.000231
IFI27L2	0.72401	3.02e-05
IFT20	0.790496	0.000106
IFT74	0.683047	0.00016
IFT80	0.53126	3.11e-05
IFT88	0.744725	0.00074
IGBP1P1	1.74753	1.68e-05
IGF1	1.08296	0.0124
IGLL1	-0.505933	0.000609
IGSF3	0.502744	0.00283
IKBIP	0.587158	0.00401
IKBKB	1.66794	1.89e-06
IKBKE	-0.532546	0.00392
IKZF3	-0.559118	0.000376
IL10	0.636006	9.2e-06
IL16	-0.776437	2.22e-05
IL17RD	0.971827	1.14e-06
IL1R1	0.55668	0.0207
IL1RAP	1.28151	7.6e-05
IL1RAPL1	0.564985	0.00151
IL4I1	-0.518235	0.0265
ILK	1.04437	5.51e-05
INCENP	-0.53528	5.17e-05
ING3	1.32997	1.78e-07
INIP	0.505213	7.58e-05
INTS4P2	-0.532491	5.49e-06
INTS8	0.71602	0.000215
IP6K2	0.784194	5.47e-06
IP6K3	-0.626576	0.000186
IQCB1	0.527662	3.19e-05
IRAK4	-0.642113	1.31e-06
IRF2	1.23607	1.4e-05
IRF4	0.528091	0.00651
IRF6	0.594784	0.00398
IRX5	0.605478	0.0452
IRX6	-0.836022	1.64e-06
ISCA1	0.554601	0.000476
ITGA11	-0.568813	0.00126
ITGA6	1.0486	4.94e-06
ITGB1BP1	-0.60758	0.00305
ITGB6	0.818823	0.00393
ITLN1	-1.22113	0.0245
ITM2A	1.8495	2.2e-05
ITSN1	-0.606414	0.000557
JCHAIN	-0.615689	0.0203
JMY	-0.596968	0.000117
JSRP1	-0.968304	0.00297
KAT2B	1.34919	4.02e-05
KATNBL1	1.37701	4.63e-06
KAZALD1	-0.638634	7.47e-05
KBTBD6	0.885032	0.000286
KBTBD7	0.799803	0.000559
KCNIP4	0.538729	0.0014
KCNJ5	-0.647927	0.00183
KCNK1	1.3414	7.89e-06
KCNRG	0.555944	0.0434
KCNS3	1.65436	6.47e-05
KCTD12	1.34072	0.00138
KCTD16	-0.635378	0.00224
KCTD7	0.538105	0.00229
KDM3A	0.814327	0.00018
KDM4C	-0.50182	3.58e-05
KDSR	0.546972	0.000117
KIAA0101	-0.502542	0.0341
KIAA0408	0.722067	3.59e-06
KIAA1033	1.76375	5.56e-05
KIAA1211L	0.729869	8.37e-05
KIAA1586	0.638121	0.000714
KIAA1804	0.514737	0.0175
KIF11	0.589572	0.00499
KIF16B	-0.749613	1.2e-06
KIF1B	0.524056	0.000693
KIF1BP	1.69027	5.85e-07
KIF26B	-0.612014	0.00172
KIF27	1.01973	1.94e-07
KITLG	1.25083	1.11e-05
KIZ	0.692219	0.00506
KLF15	-0.580597	0.00565
KLF3	0.729013	0.00577
KLF5	2.19525	2.6e-06
KLHDC10	0.737273	0.00338
KLHL2	0.55575	0.00397
KLHL21	-0.523943	0.0003
KLHL28	0.865942	1.6e-07
KLHL29	-0.694157	1.51e-05
KLHL41	0.674558	0.00166
KLHL6	-0.608005	0.00249
KLHL7	1.30493	9.69e-06
KLK10	0.738449	3.48e-05
KLK7	0.705641	0.047
KLRD1	-0.507659	0.0353
KLRF1	0.787809	0.00269
KMO	-0.509751	0.000803
KMT2E	-0.549268	0.000102
KNOP1	-0.676059	3.2e-05
KNSTRN	-0.587526	0.000134
KPNA2	1.61385	2.2e-06
KRCC1	0.569099	0.00419
KRT16P2	1.17508	0.00534
KRT17	-0.795076	0.0361
KRT222	-0.797715	0.000206
KRT27	-0.857975	7.59e-06
KRT4	0.864107	0.000253
LAMA4	1.14598	2.47e-05
LAMB1	1.29931	1.69e-05
LAPTM4A	0.642314	1.25e-05
LARGE1	-0.629083	1.26e-06
LARP4	1.09023	3.14e-05
LAT	-0.51269	0.00215
LCAT	0.539695	0.00623
LCLAT1	0.788408	0.00443
LCNL1	-0.583896	0.000188
LCOR	1.03152	0.000158
LDHA	1.1491	6.03e-06
LEP	1.26481	1.51e-06
LEPR	1.0255	0.000107
LGALS3	1.29355	4.45e-06
LGALS8	0.678375	1.08e-05
LGI2	-0.622884	0.000234
LGI3	-0.568683	0.0106
LIFR	0.832449	0.00204
LIG4	1.5807	5.38e-06
LILRA3	0.534158	0.00971
LIMS1	1.12129	1.21e-08
LIN7C	1.87992	1.07e-05
LINC00092	0.658133	2.75e-07
LINC00152	0.892651	0.000331
LINC00202-2	0.722165	0.00128
LINC00426	-0.620994	5.46e-05
LINC00472	0.610961	0.000128
LINC00476	0.673598	0.000538
LINC00526	0.918043	2.39e-05
LINC00597	0.930778	0.00258
LINC00672	-0.514894	0.000316
LINC00926	-0.712877	0.000264
LINC01018	0.944708	7.45e-07
LINC01089	0.597941	0.000312
LINC01567	0.528447	0.0123
LIPA	-0.512432	0.000435
LMBRD2	0.545965	1.36e-06
LMO3	-0.501239	0.0267
LMOD3	0.567746	0.000457
LOC100128288	0.5633	0.00014
LOC100129055	0.762641	0.000603
LOC100134868	0.777751	5.94e-05
LOC101928126	-0.615849	5.03e-05
LOC101930164	-1.01474	7.41e-07
LOC107133515	0.681655	2.16e-05
LOC146880	1.40558	7.28e-07
LOC283788	0.91719	1.01e-05
LOC643387	0.850244	2.61e-05
LOC644936	1.11218	0.000668
LOC728554	0.934774	8.99e-05
LOC730101	0.515035	0.00756
LOX	-0.787594	0.000456
LOXL1	-0.541396	0.0124
LOXL3	-0.506441	0.000379
LPCAT2	-0.614195	0.000378
LPIN2	0.779302	1.68e-07
LRR1	0.583899	5.93e-05
LRRC31	-0.550978	0.037
LRRC40	1.32726	1.07e-05
LRRC59	0.636006	0.000148
LRRCC1	0.754943	1.85e-07
LSM5	1.82151	3.17e-06
LSM6	1.49549	1.66e-05
LTB	-0.582638	0.0106
LTN1	1.20629	0.000872
LUC7L3	1.15916	1.22e-08
LUM	1.12238	0.0222
LY75	1.35752	3.57e-08
LY9	-0.776206	1.81e-05
LYPLA1	1.72314	5.34e-07
LYRM7	0.711573	0.00225
LYSMD3	1.59408	1.87e-05
LYST	0.50616	0.0138
MACC1	0.616682	1.42e-10
MAFF	0.991673	6.3e-07
MAGEE1	-0.540507	1.9e-05
MAGI2	0.781603	0.00123
MAGT1	0.551021	0.000387
MAK	0.843897	0.000574
MALT1	0.684827	1.87e-05
MANSC4	-0.507327	0.00589
MAOB	0.563201	0.000521
MAP10	-0.512455	0.000305
MAP4K1	-0.714698	0.00109
MAP4K5	0.536059	0.012
MAP7D3	0.62963	0.00024
MAP9	1.59134	6.78e-07
MAPK8IP1	-0.512492	0.0204
MAPK9	1.52727	5.55e-05
MAPT	-1.0506	2.34e-05
MARVELD2	0.710329	0.0013
MATN2	0.889894	0.00158
MAX	-0.699147	2.08e-05
MBD4	0.769788	1.14e-06
MBIP	0.574265	0.000264
MBLAC2	1.04269	0.00116
MBNL2	1.44128	1.48e-05
MBNL3	0.63709	0.00034
MBTD1	0.740363	5.63e-05
MCFD2	1.68351	2.72e-06
MCMDC2	0.688544	6.97e-06
MCTS1	1.33039	0.000616
MDN1	-0.595895	1.22e-05
MED13L	0.89771	0.000106
MED14	-0.557095	2.11e-05
MED17	-0.54853	0.000305
MED21	1.80264	3.3e-06
MED23	0.63054	0.000231
MED7	1.7108	7e-06
MED8	-0.555867	0.000696
MEG3	-0.55808	0.0413
MEOX2	1.27074	0.00263
MET	0.585677	0.000136
METTL16	-0.629441	0.000478
METTL18	1.0911	2.17e-07
METTL21A	0.562668	1.18e-05
METTL2B	0.637809	1.37e-06
METTL4	-0.623425	6.75e-07
METTL7A	1.10346	0.00014
MEX3C	0.697915	0.00158
MFF	1.25537	0.00693
MFSD11	0.569725	1.4e-05
MFSD14A	1.99497	6.95e-06
MFSD2A	-0.782993	0.000242
MGARP	-0.763913	0.00282
MIA3	-0.845319	9.76e-07
MIAT	-1.0222	1.44e-05
MICU3	1.22734	6.92e-05
MIGA1	1.07585	1.08e-07
MINA	0.621104	0.00053
MINK1	0.506361	0.000231
MINPP1	0.675599	0.00529
MIR100HG	-0.55273	4.6e-07
MIR130A	1.64735	1.19e-06
MIR2116	0.948911	0.000215
MIR30C2	0.516899	0.0209
MIR330	0.502622	7.55e-06
MKL2	0.901638	0.000137
MLF1	1.43844	9.46e-06
MLX	1.02138	1.43e-06
MMACHC	-0.531671	0.000222
MMP11	-1.31977	6.38e-05
MMP19	0.582703	0.0116
MMP9	-1.25619	6.94e-05
MMRN2	0.82019	3.58e-06
MNAT1	0.781408	0.00185
MOB1B	1.10593	4.37e-05
MOCS1	-0.680513	0.000163
MORC4	0.600757	0.001
MOSPD1	0.96497	0.000341
MOSPD2	0.615583	0.00588
MOXD1	-0.538235	0.00137
MPHOSPH10	1.27892	9.95e-07
MPHOSPH6	0.996218	2.16e-06
MPHOSPH9	-0.524933	2.62e-06
MPLKIP	1.86381	3.23e-05
MPO	-0.542879	0.0146
MPP6	-0.528729	0.000456
MPV17L2	-0.537086	0.000205
MPZL1	-0.687517	0.000843
MPZL2	0.586636	0.0119
MRAP	-0.853955	7.09e-06
MRAS	-0.545805	6.13e-05
MRPL10	0.548975	0.000461
MRPL15	0.756803	6.13e-05
MRPL19	0.78048	4.71e-05
MRPL3	1.35566	6.8e-06
MRPL30	1.12325	0.000136
MRPL47	1.76437	4.31e-06
MRPL48	0.64182	3.91e-05
MRPL57	0.512627	1.38e-05
MRRF	0.584343	0.00011
MRVI1	-0.635827	0.00359
MS4A1	-0.64707	0.000357
MS4A4A	0.842756	0.0155
MSANTD2	1.40192	3.51e-05
MSC	-0.823084	0.00452
MSH2	1.05057	2.07e-05
MSL2	0.727965	6.6e-07
MSR1	0.766863	0.00458
MSTO1	0.90969	0.000422
MTF2	0.958462	4.16e-05
MTMR12	-0.584983	6.67e-05
MTMR6	0.661276	0.00032
MTO1	0.562277	0.000162
MTRR	-0.562588	0.00104
MTTP	0.506235	0.000728
MTUS1	1.29315	3.49e-05
MUC21	0.645615	0.000653
MUT	0.53847	0.000101
MXRA8	-0.507263	0.00491
MYADM	1.46015	4.52e-06
MYBL1	1.07533	0.000158
MYC	0.98594	0.00764
MYCT1	0.767511	0.00103
MYH3	-0.709335	0.00228
MYNN	0.65119	1.21e-07
MYO10	0.731221	0.000725
MYO16	-0.555677	1.59e-05
MYO18A	0.658998	5.31e-05
MYO1B	0.639865	0.000232
MYO3B	0.627544	0.000316
MYO5B	0.741738	0.000161
MYO7A	-0.641144	0.000101
MZB1	-0.918957	0.000193
MZT1	1.09063	2.38e-05
N4BP2	0.617514	0.000145
N4BP2L1	0.594556	7.98e-06
N4BP2L2	0.607895	3.67e-05
NAA16	0.582218	0.00026
NAA25	1.2543	1.67e-06
NAA50	1.04183	0.00014
NACAP1	1.2298	0.000284
NADK2	0.862499	0.00116
NAE1	0.846317	0.000481
NAP1L1	1.12039	1.32e-07
NAPEPLD	0.839968	0.00156
NAV3	-0.981249	2.22e-05
NBEA	1.37238	4.99e-06
NBPF14	0.684476	0.00612
NCAM2	-0.631537	0.00132
NCBP2	1.06976	3.79e-06
NCKAP5	0.89139	0.00117
NCOA1	1.68378	6.44e-06
NCOR1	-0.596163	8.63e-06
NCR3	-0.590794	0.000196
NDUFA5	1.42121	2.04e-08
NDUFAF4	1.56302	1.66e-05
NDUFAF7	0.93601	2.45e-07
NDUFB9	0.736858	3.23e-05
NDUFS2	0.535361	0.000484
NEBL	0.665536	7e-05
NEDD1	0.75043	1.61e-06
NEDD9	1.1361	2.92e-05
NEK11	0.579352	0.0124
NEK2	0.532226	0.0137
NEK6	-0.514034	5.43e-06
NF1	-0.561014	3.39e-06
NFATC1	1.18327	2.15e-06
NFATC3	-0.611692	9.3e-05
NHLRC2	-0.581655	4.09e-07
NHLRC3	0.527909	0.0058
NID2	1.34538	0.000131
NIN	-0.76072	9.05e-06
NINL	0.580609	0.00474
NIPSNAP3A	0.577952	5.88e-10
NKAP	1.15117	0.000232
NKX3-1	0.941083	0.000692
NLK	1.47308	5.66e-05
NLRC3	-0.529837	1.01e-05
NLRP8	1.02183	3.21e-06
NMD3	0.591679	0.00169
NME2	0.723753	3.97e-06
NME7	1.176	0.00012
NMT2	-0.530411	0.00188
NMUR2	-0.588073	0.00796
NNT	1.55367	7.97e-09
NOL8	1.15942	0.00193
NOP56	1.18772	1.15e-05
NOTCH2NL	0.578074	1.46e-05
NPAS2	-0.586318	0.00218
NPL	-0.888274	1.78e-05
NPNT	0.541336	3.25e-05
NPTN	0.657436	0.000483
NPTX1	-0.922634	0.000713
NPY5R	-0.674772	7.75e-05
NQO1	0.771033	1.22e-07
NR2C1	1.07955	0.00013
NR4A2	1.14357	0.00204
NRCAM	1.07994	1.6e-05
NRP2	-0.578068	0.005
NRXN3	0.655826	0.00101
NSG1	-0.604047	0.00366
NT5DC1	1.68577	8.36e-06
NTN4	1.57836	6.11e-05
NTNG1	0.596263	0.00278
NTRK2	-0.738396	0.0177
NUBPL	0.769186	9.29e-06
NUCB2	0.5071	0.00106
NUCKS1	0.511313	0.000436
NUDCD1	0.677184	0.000574
NUDCD2	1.58079	7.29e-05
NUDT12	1.04048	4.13e-07
NUDT15	1.5366	5.97e-05
NUDT21	1.38624	2.8e-08
NUP210	-0.582935	0.000921
NUP54	0.933184	6.57e-05
NUS1	0.678034	4.42e-05
NVL	-0.501179	5.01e-05
NXNL1	0.657181	3.87e-05
NXPH3	-0.600787	0.000788
NXT2	1.44048	4.02e-05
OAS1	0.703843	6.15e-05
OAS3	0.856564	9.82e-08
OCIAD1	0.580695	3.21e-05
ODF2L	0.967588	0.00261
OGN	0.951898	0.0188
OLMALINC	-0.602364	0.000174
OMA1	1.56542	6.2e-05
OPA1	0.887565	4.39e-05
OPN3	-0.511915	0.0418
ORC5	1.00981	1.42e-05
ORM1	-0.628978	0.0126
ORM2	-0.687642	0.0109
ORMDL1	1.00993	0.000509
OSBPL11	0.929824	0.000751
OSBPL2	0.88978	0.000203
OSBPL8	0.636924	0.00573
OSGEPL1	0.573425	0.00371
OSTC	0.833863	0.000279
OTC	-0.701934	0.00168
OTUD6B	0.760448	0.00161
OTUD6B-AS1	1.17925	1.66e-05
P2RY10	-0.58118	0.0062
P2RY13	0.642237	0.0116
P2RY14	1.68428	1.9e-08
P2RY8	-0.662956	0.000402
PABPC1	0.800004	0.000542
PABPC3	1.11596	0.000365
PACRGL	0.533376	0.00618
PAK1IP1	1.21458	0.000141
PALB2	-0.645982	2.93e-07
PAOX	-0.540283	0.000195
PAPSS1	1.90566	1.83e-05
PARP15	-0.641868	0.00013
PARP16	-0.703261	5.6e-09
PARP9	0.546664	0.000301
PARVB	-0.524367	0.00374
PATE2	0.922216	1.26e-06
PATL2	-0.50096	0.00893
PAXIP1-AS1	0.648841	6.23e-05
PAXIP1-AS2	0.814813	2.28e-06
PC	-0.511065	0.00551
PCBP3	-0.61601	0.000157
PCDH20	0.524068	0.00408
PCDH7	-0.69301	0.00117
PCDHB10	0.793378	0.00383
PCDHB15	0.626244	4.63e-07
PCDHB16	0.910062	0.00137
PCDHB19P	0.756758	0.000233
PCDHB9	1.22171	1.31e-06
PCGF6	1.30401	0.000389
PCNA	0.602215	0.000665
PCP4	-0.764099	0.00237
PCYOX1L	0.688572	0.000204
PDCD10	1.76581	4.22e-06
PDCD2L	-0.752461	1.02e-08
PDCD4-AS1	-0.760019	1.66e-06
PDCL3P4	0.643705	0.000191
PDE1A	-0.5918	0.000471
PDE3B	-0.556611	0.00364
PDE6A	0.621756	0.00045
PDE6B	-0.558042	4.81e-05
PDE8A	0.750969	3.31e-05
PDGFD	-0.569649	0.0224
PDGFRA	-0.615973	0.00134
PDIA3P1	1.04749	0.000226
PDIA6	-0.564817	0.00102
PDLIM5	-0.567758	0.00357
PDP1	1.51453	8.09e-05
PEG10	1.12377	3.84e-05
PERP	1.47147	2.63e-05
PEX13	0.535884	5.04e-07
PEX3	1.10182	2.71e-07
PFDN4	0.719292	0.0025
PGAM4	0.859774	1.19e-10
PGBD3	-0.573991	2.47e-07
PGGT1B	0.946254	4.46e-09
PHAX	0.792576	9.41e-05
PHF20L1	0.665376	0.00134
PHF3	1.43446	9.84e-05
PHIP	0.695825	0.000275
PHKB	0.722321	1.84e-09
PHLDB2	0.945169	0.00117
PI15	0.547646	0.0187
PI4K2B	1.67984	5.98e-07
PIAS2	1.27869	2.94e-06
PIGH	0.853291	0.0003
PIGX	0.652486	3.82e-05
PIK3AP1	1.42422	0.000118
PIK3C3	0.542004	0.00171
PIK3CA	0.877671	0.00117
PIK3R1	1.7695	2.87e-05
PINX1	-0.508183	9.2e-05
PIWIL4	0.570634	0.00259
PKD2	0.952257	0.000543
PKD2L1	-0.601364	0.0209
PLA1A	-0.593341	0.000468
PLA2G12A	0.816066	3.69e-05
PLA2G2A	-0.762364	0.0417
PLA2G2D	1.018	3.21e-06
PLA2G4A	1.35542	1.29e-05
PLA2G7	-1.23181	2.31e-06
PLAA	0.639865	1.77e-06
PLAGL1	1.69407	2.59e-06
PLCB1	0.611221	0.000555
PLCG1	1.05989	0.000103
PLCL1	1.07348	0.000184
PLD3	0.534993	0.00236
PLEKHA3	-0.579332	0.00114
PLEKHA5	1.5033	0.000406
PLEKHF2	0.849399	0.000689
PLEKHG1	0.652137	4.61e-05
PLIN5	0.874187	1.41e-06
PLOD2	0.861812	0.00136
PLPP2	0.580692	0.00679
PLPPR4	0.604257	0.00899
PLTP	-0.543553	0.00213
PLXNA4	0.908225	2.16e-05
PM20D2	0.670269	0.00611
PMAIP1	0.798405	3.9e-05
PMS1	1.38949	0.000246
PMS2P2	0.865006	5.67e-06
PNOC	-0.699945	0.000542
PNPLA8	1.78194	2.86e-06
PNPT1	0.770979	1.63e-05
PNRC2	1.61781	1.21e-05
PODN	-0.504867	0.000478
POGZ	0.663821	1.37e-05
POLH	0.604848	0.00197
POLI	0.809526	1.26e-05
POLK	0.611138	3.79e-06
POLR2J2	0.81741	7.3e-05
POLR2J3	0.538165	3.65e-05
POLR2J4	0.972767	1.61e-05
POLR2K	1.00361	0.000123
POLR3G	-0.698584	2.92e-08
POP1	-0.520082	0.00015
POSTN	1.82271	0.00017
POT1	1.35176	1.79e-06
POTEE	1.29635	2.36e-06
POU2AF1	-1.32889	9.8e-07
PPA2	0.64449	3.34e-05
PPCS	0.725292	0.00033
PPFIBP1	0.615629	2.79e-05
PPHLN1	0.878915	0.000209
PPIB	1.91421	9.24e-07
PPIG	1.70741	3.66e-06
PPIL3	1.01461	3.52e-07
PPM1B	1.1169	0.000376
PPM1K	0.846659	5.57e-06
PPP1CB	1.43187	2.54e-06
PPP1R12A	0.676616	0.000927
PPP1R15B	1.51481	4.05e-07
PPP1R9A	0.648237	0.00173
PPP3CA	1.88172	2.89e-05
PPP4R2	0.706958	9.27e-06
PPP4R4	0.551416	0.00568
PRDM1	1.60952	1.56e-06
PRELP	-0.528628	0.00813
PREPL	0.578145	0.00111
PRKAR1A	0.726241	0.025
PRKCI	0.667966	0.000354
PRKDC	1.51952	1.94e-05
PRKRA	0.536749	7.11e-05
PRPF18	0.669877	0.00819
PRPF38A	0.757028	0.000272
PRPF39	0.777932	7.79e-05
PRPH	0.760676	0.00433
PRRG3	0.660309	3.58e-05
PRRG4	0.728263	3.61e-07
PRRX1	-0.513548	4.61e-05
PRSS53	-0.653162	0.000162
PSAT1	-0.761008	0.000404
PSG3	1.09411	0.000164
PSG9	1.11863	2.23e-06
PSIP1	0.533202	1.44e-06
PSMC6	1.94982	1.35e-07
PSMD10	0.592887	0.00334
PTBP2	0.731875	0.000168
PTGDR	-0.803362	0.000187
PTGDS	-0.520165	1.17e-05
PTGER1	-0.711245	0.000852
PTGES3	1.244	0.00018
PTGIS	-0.724289	3.39e-05
PTGR2	1.10286	5.7e-08
PTGS2	0.584641	0.0154
PTH1R	-0.562843	0.0021
PTMA	1.61874	4.18e-05
PTN	0.80227	0.00027
PTP4A1	0.666761	3.3e-05
PTPN2	0.910746	9.51e-06
PTPN22	0.862728	0.00869
PTX3	0.548364	0.0108
PURA	1.71439	1.29e-05
PUS7L	-0.51247	0.000132
PUSL1	-0.502793	0.00012
PVALB	-0.583215	0.0167
PVRIG	-0.709523	0.000872
PXYLP1	-0.534321	0.000686
PYHIN1	-0.706197	1.75e-05
PYROXD1	0.921661	0.000557
QRICH1	1.00529	0.000392
QRSL1	-0.504628	0.000333
RAB11FIP1	0.753436	7.89e-05
RAB12	-0.519107	0.000808
RAB14	0.67834	0.000233
RAB33A	-0.645284	4.29e-05
RAB33B	1.6012	5.44e-05
RAB6A	1.60562	0.00051
RABGAP1L	0.548323	0.00119
RABGEF1	1.41008	0.000201
RABL2A	1.78201	6.96e-05
RAD17	-0.610533	8.89e-06
RAD21	1.18967	0.0005
RAD51	0.831844	3.64e-05
RAD54B	-0.595714	1.48e-05
RAMP1	-0.853315	6.31e-05
RAMP2-AS1	0.524242	5.03e-06
RANBP2	1.02279	0.000788
RANBP3L	-0.504182	0.00604
RANBP6	1.19882	6e-06
RANBP9	1.17006	5.21e-06
RANGRF	1.52251	2.76e-06
RAP1B	1.39835	8.39e-10
RAPH1	1.95936	8.72e-05
RARRES1	-0.763804	8.93e-06
RASAL3	-0.57529	0.00742
RASD2	-0.599354	7.21e-05
RASGEF1B	0.7934	5.5e-07
RASGRF1	-0.732064	0.000316
RASSF6	0.591258	0.000398
RAX2	1.15472	8.46e-06
RBBP4	1.71181	2.85e-06
RBBP6	1.23805	6.19e-05
RBM24	0.520056	0.00151
RBM33	-0.641314	1.2e-05
RBM39	0.843905	2.09e-06
RBM47	1.0204	0.00126
RBM7	0.884113	0.000738
RBMS1	1.6127	5.47e-08
RBMXL1	1.54266	5.13e-09
RBP4	-0.569484	0.0182
RBPMS	-0.581982	5.71e-05
RDH11	0.736336	1.1e-05
RECK	0.594099	0.00186
RECQL	1.23086	5.21e-05
REL	1.4379	0.000116
RELL1	0.823823	0.000341
REM2	-0.507644	0.00116
REPS2	0.50748	0.000116
RERGL	-0.893049	0.00378
RFESD	-0.609039	2.25e-05
RFK	1.4149	1.48e-05
RFX2	0.84664	0.00223
RFX3	0.996022	0.000536
RGPD2	0.594832	0.0333
RGPD5	0.656194	3.43e-05
RGS5	0.533691	0.036
RHBDL2	1.19568	1.54e-07
RHOB	0.63465	0.000304
RHOBTB1	0.87518	0.000142
RHOJ	0.679199	0.0011
RHOQ	0.764992	5.79e-07
RIDA	1.69937	5.48e-06
RIF1	0.653345	0.00798
RNASEH2B	1.30595	0.000176
RNASEH2C	-0.557426	2.99e-05
RNF128	0.851291	2.37e-05
RNF135	0.605249	0.00683
RNF149	0.621742	0.00598
RNF213	1.16472	4.75e-08
RNF214	-0.756258	1.01e-08
RNF219	1.19117	0.000125
RNF32	0.890714	0.00028
RNF41	-0.533273	3.69e-06
RNPC3	1.08439	0.0005
RNU1-3	0.615698	0.0162
RNU4-1	0.781159	0.0285
RNU5A-1	0.528989	0.0425
RNVU1-7	0.629107	0.0218
ROBO1	1.34167	0.000244
ROBO2	1.84948	4.46e-07
ROCK1	1.8116	2.46e-05
ROR2	-0.579328	0.00122
RORA	1.40967	9.89e-06
RPEL1	1.12177	1.11e-06
RPL13P5	0.671118	4.99e-05
RPL14	0.774388	0.00023
RPL21P28	1.14723	8.77e-05
RPL23	0.949395	2.38e-05
RPL23AP64	1.14202	3.67e-05
RPL23AP87	1.10952	0.00015
RPL29	-0.569816	0.0039
RPL7	0.867111	8.77e-05
RPL9	0.856825	0.000417
RPLP1	1.24596	5.91e-05
RPN2	0.794519	8.57e-06
RPP25	-0.705278	1.37e-07
RPRD2	-0.65229	8.15e-06
RPRML	-0.952679	0.00281
RPS27	0.533893	0.000173
RPS28	0.850825	6.93e-05
RPS6KA3	1.18789	0.000141
RPS6KC1	0.518299	0.0048
RPS7	-0.557489	0.000718
RPSA	1.1969	3.16e-05
RREB1	-0.546898	0.00147
RRM2B	1.52853	0.000394
RRN3	0.508499	0.000628
RRN3P2	-0.533895	0.00192
RRP1B	-0.538674	4.84e-05
RSPO1	-0.768622	0.000856
RSPO3	-0.603229	0.000667
RSRC2	0.687884	4.9e-05
RSRP1	1.00507	4.63e-06
RTEL1	0.729007	0.000119
RTKN2	0.854276	0.00137
RTN3	1.04735	0.00054
RTN4	0.861465	0.000295
RUFY2	0.866106	3.83e-05
RUNX1T1	-0.634645	0.000424
RUNX2	-0.809851	0.000588
S100A1	-0.507938	0.000393
S100A12	0.977297	0.0311
S100A3	0.677533	0.00705
S1PR1	0.612521	0.00409
SAA1	-0.858052	0.00652
SACM1L	0.877827	0.00023
SACS	0.799059	1.43e-05
SAMD3	-0.877728	5.23e-06
SAMD4A	-0.65803	0.000959
SAMSN1	1.94685	3.39e-06
SAR1A	0.515582	0.00121
SAV1	0.714499	0.00423
SBDS	1.2802	2.88e-05
SCAMP3	-0.535056	0.000128
SCAMP5	-0.583674	0.00992
SCARA3	1.1915	7.44e-05
SCARNA3	-0.551789	0.00392
SCARNA9	-0.579296	0.00182
SCIN	-0.947695	3.72e-07
SCN3B	-0.535183	0.00052
SCN4B	0.570354	0.000326
SCRG1	-1.13067	0.00258
SCRN3	0.562846	0.00368
SCYL3	-0.567531	1.74e-05
SDHAF1	-0.521816	0.000788
SDHAP3	0.569141	0.00176
SEC23A	1.15085	4.66e-07
SEC24A	1.27734	0.000373
SEC24D	0.783154	0.002
SELL	-1.02465	0.000126
SELT	1.66127	6.54e-07
SEMA3B	0.742703	1.15e-05
SEMA3C	1.7806	4.14e-06
SEMA3G	-0.699236	0.0209
SEMA5A	0.780346	0.00196
SENP6	1.29779	5.03e-07
SENP8	0.563412	0.000237
SEPP1	1.19825	0.00014
SERAC1	1.08141	2.89e-06
SERF1A	0.781756	8.61e-06
SERINC3	1.65336	2.46e-05
SERPIND1	-0.954057	0.00862
SERPINE2	-0.686029	4.13e-06
SERPINI1	1.38559	4.42e-05
SF3B1	0.746326	0.000264
SF3B6	0.929011	3.82e-05
SFPQ	0.609191	3.27e-05
SFRP1	-0.627924	0.0289
SFRP4	0.64335	0.0243
SGCB	0.707064	6.94e-05
SGCD	0.836318	0.00173
SGMS2	0.859355	0.000331
SH3KBP1	-0.814928	0.000208
SH3PXD2B	-1.03161	2.51e-07
SH3YL1	0.911184	0.000154
SHE	-0.515867	0.0102
SHF	-0.564541	0.000558
SHISA2	-0.695596	0.000248
SHROOM3	0.59089	0.000115
SIGLEC7	-0.521517	0.00066
SIRPG	-0.513734	0.000825
SIRT4	-0.698576	0.000881
SKA2	0.506704	0.000107
SKAP2	0.680438	0.00151
SKIL	0.577193	0.00183
SKP2	-0.978306	1.22e-08
SLA2	-0.729631	4.87e-05
SLAIN1	0.686933	0.000132
SLAMF1	-0.9508	9.86e-05
SLAMF6	-0.763423	6.23e-06
SLBP	1.19579	6.64e-05
SLC12A2	2.0977	8.12e-07
SLC14A1	0.607968	0.00226
SLC16A14	1.13098	0.000468
SLC16A7	-0.508935	0.00161
SLC1A3	-1.07542	3.14e-07
SLC22A15	-0.685791	2.23e-05
SLC22A18AS	-0.508936	0.00458
SLC25A16	1.13926	7.12e-06
SLC25A26	-0.529352	1.63e-05
SLC25A32	1.00836	4.27e-06
SLC25A33	0.508981	5.52e-07
SLC25A51	0.594178	7.19e-05
SLC26A2	0.910829	1.79e-07
SLC26A4-AS1	0.894943	5.94e-05
SLC27A5	-0.536776	0.000155
SLC29A3	-0.739058	1.03e-05
SLC2A14	1.23937	7.36e-05
SLC2A5	-0.71673	0.000691
SLC2A9	-0.500691	0.00145
SLC30A5	1.89537	6.29e-06
SLC35E1	0.783915	1.29e-06
SLC36A4	0.632279	3.44e-08
SLC39A10	0.501609	0.00335
SLC39A8	1.17397	0.0211
SLC40A1	1.08731	7.11e-05
SLC45A3	-0.606011	0.000175
SLC45A4	-0.631285	0.000189
SLC46A3	-0.555481	4.66e-08
SLC4A4	1.51955	1.76e-06
SLC4A5	0.569497	0.000285
SLC5A1	0.655095	0.00068
SLC5A3	-0.670952	0.000213
SLC5A8	0.567332	0.00164
SLC9A6	1.08018	6.76e-07
SLFN11	0.587412	0.00043
SLITRK2	0.870821	3.28e-06
SLITRK6	1.22639	1.68e-05
SLK	0.68612	0.000237
SLTM	0.788156	0.000576
SLX1B	0.568382	2.66e-09
SMAD5	1.85695	7.18e-07
SMAD7	1.56785	7.69e-05
SMAD9	0.533658	0.028
SMAGP	-0.587744	0.000324
SMARCA1	1.50176	2.06e-05
SMARCA5	0.709619	9.66e-05
SMARCD3	-0.620923	4.98e-06
SMC1A	-0.584663	0.000409
SMC3	1.59491	5.86e-05
SMCR5	0.84512	7.72e-05
SMDT1	-0.531436	1.83e-06
SMIM12	0.852776	0.00031
SMIM8	-0.573139	0.000114
SMN1	0.83559	8.91e-07
SMNDC1	0.588539	0.000352
SMOC2	-0.849606	4.58e-06
SMPDL3A	1.61256	4.61e-05
SMPDL3B	-0.662218	0.00146
SMURF2	0.503621	0.000117
SNAI2	-0.607097	5.85e-05
SNAP23	1.48273	1.9e-05
SNAP25	-0.679139	0.00485
SNAPC1	0.86147	1.25e-05
SNAR-A1	0.712901	0.0131
SNHG8	0.713463	0.00234
SNORA29	0.552902	0.000328
SNORA31	0.748726	0.00026
SNORA32	1.34011	1.84e-06
SNORA73B	-0.574615	0.0115
SNORD12C	0.766136	0.00147
SNORD36A	1.32142	3.52e-05
SNORD36C	0.530775	0.00453
SNORD48	-0.632482	0.00911
SNORD49A	0.546302	8.42e-05
SNORD69	-0.626855	0.00961
SNORD73A	0.927971	2.25e-06
SNORD80	1.25655	2.3e-06
SNORD87	1.21985	1.62e-07
SNORD95	-0.623581	0.000597
SNRNP35	0.701974	9.93e-06
SNRPE	0.984366	8.16e-08
SNRPN	0.758511	0.000119
SNURF	0.651861	6.8e-08
SNX10	0.738857	0.00535
SNX14	1.372	1.53e-07
SNX24	1.54361	0.000222
SNX29P2	0.593389	0.000459
SNX7	0.960123	2.24e-06
SOCS4	1.33069	1.29e-07
SORD	1.42189	5.33e-05
SOS1	-0.562883	0.00348
SOSTDC1	0.661409	0.00729
SOX21	0.734138	0.00317
SOX7	1.11404	4.31e-05
SP110	0.922179	1.27e-05
SP140	-0.761023	4.31e-07
SP3	1.6721	5.97e-05
SP4	0.792223	0.000434
SPAG1	1.75895	2.78e-05
SPAG16	0.617283	2.29e-07
SPAG4	-0.713682	0.00145
SPAST	1.84123	5.32e-05
SPATA13	0.595515	0.00106
SPATA7	0.958666	0.000256
SPDYE1	0.87911	4.67e-05
SPDYE8P	0.551506	0.00672
SPEF2	0.910997	3.03e-05
SPHAR	1.3979	4.55e-05
SPIN4	0.725302	0.000468
SPINK5	-0.505248	0.0163
SPINT3	0.520776	0.0123
SPOCK1	-0.646627	0.00316
SPOPL	1.75935	1.23e-05
SPP1	-1.30679	4.68e-05
SPTLC1	1.05118	1.28e-07
SPTLC3	-0.631912	0.000545
SREK1	0.805564	8.6e-05
SRPK2	1.3905	5.57e-05
SRPX2	-1.02034	7.95e-09
SRSF10	0.548439	0.0243
SRSF11	1.8627	6.67e-05
SRSF3	1.87089	7.17e-07
SS18	0.553387	0.00185
SSBP2	0.534343	0.000573
SSTR1	1.13093	0.00253
SSTR2	0.925489	4.67e-06
ST13P4	1.05023	0.000127
ST6GAL1	0.664502	0.0058
ST6GALNAC3	0.697432	0.00109
ST6GALNAC5	0.742114	0.0179
ST8SIA1	1.23033	2.33e-06
STAB2	-0.611093	0.00896
STAP1	-0.56407	0.0075
STARD5	-0.563751	6.45e-05
STEAP1	-0.677998	0.00589
STEAP2	-0.817708	0.000117
STK17B	0.832496	0.000153
STRIP2	0.873009	1.48e-05
STX17	-0.500773	1.3e-06
STX7	0.97106	3.91e-08
STXBP6	0.711864	0.000917
SUCO	1.66221	9e-07
SUGCT	-0.871968	0.000153
SULF1	-0.655857	0.000483
SULF2	0.946222	0.00431
SULT1A1	0.812038	1.14e-06
SULT1A2	0.529335	9.68e-05
SUMO1	2.18535	3.15e-06
SUMO1P3	0.780228	2.78e-06
SUMO2	1.31841	3.82e-05
SUSD3	-0.582683	0.00135
SV2B	-0.807722	3e-08
SVEP1	-0.578266	7.29e-05
SYAP1	0.549745	4.38e-05
SYF2	0.944925	5.18e-08
SYNC	0.518243	0.00181
SYNGR1	-0.674615	1.33e-06
SYNRG	0.725915	0.00132
SYT15	-0.512353	0.00243
TAB2	1.3582	3.54e-05
TACC1	0.885389	6.96e-07
TAF1D	1.83593	7e-06
TAF4B	1.14396	8.83e-06
TANK	0.818939	7.85e-10
TAPT1	0.66252	1.58e-06
TARP	-0.861712	4.16e-06
TARSL2	-0.522356	6.39e-06
TAS2R10	-0.52001	8.45e-05
TATDN1	1.185	0.000556
TBC1D32	0.734125	5.29e-05
TBC1D9	0.589919	0.000276
TBX19	-0.607298	0.00015
TCAF2	1.0787	7.17e-08
TCEA1	0.880992	0.00091
TCEAL4	-0.524272	0.00241
TCEAL9	0.71823	0.000156
TCP1	0.874816	4.89e-05
TDP1	0.561322	0.000236
TDP2	1.36083	8.83e-06
TDRD1	0.710511	2.1e-05
TEAD3	0.925309	0.000239
TENM3	-0.807395	5.04e-05
TERF1	1.58771	6.24e-06
TEX14	-0.597711	0.00859
TFAP2C	0.565296	0.00069
TFPI2	1.39948	3.44e-06
TGM2	-0.505214	5.34e-08
THAP1	1.35808	0.000173
THAP7	-0.539496	2.37e-05
THBS2	-0.842202	1.39e-05
THEM4	-0.535717	0.000825
THOC3	-0.557875	0.00151
THUMPD1	0.957199	0.000324
THYN1	-0.71262	1.44e-05
TIA1	1.43937	5.83e-06
TIMM8B	0.539487	8.55e-05
TIMP4	-1.27604	8.6e-07
TIPRL	0.853464	0.00296
TLCD1	-0.590165	0.000182
TLL1	0.630208	0.00459
TLN2	-0.539898	0.00138
TLR1	1.72529	0.000157
TLR10	-1.14012	5.45e-06
TLR3	1.23392	0.000165
TM4SF19	-1.50527	1.01e-05
TMA16	1.25624	2.4e-06
TMC8	-0.525537	9.03e-06
TMCC1	0.756529	0.00652
TMED7	0.525272	0.00213
TMEM106A	0.984447	6.29e-06
TMEM106B	1.32074	0.00289
TMEM107	0.664302	0.00519
TMEM110	-0.527811	0.000582
TMEM117	-0.690457	3.3e-07
TMEM128	1.63111	0.000242
TMEM130	-0.781467	0.00545
TMEM132D	-0.571834	0.02
TMEM133	1.56196	1.23e-05
TMEM151A	-0.511675	0.00157
TMEM167A	1.09793	0.00014
TMEM176B	-0.672162	1.23e-06
TMEM177	-0.648858	1.95e-05
TMEM187	-0.508009	4.36e-06
TMEM19	0.527908	0.0151
TMEM191A	0.686736	0.000271
TMEM255A	0.570547	0.00278
TMEM263	1.31658	0.000591
TMEM266	-0.547357	0.00178
TMEM267	0.957527	4.61e-07
TMEM268	-0.624738	1.55e-06
TMEM27	-0.910262	1.38e-05
TMEM37	-0.5546	0.000739
TMEM38B	0.564349	5.71e-06
TMEM45A	0.615152	0.014
TMEM47	0.52854	0.000948
TMEM65	1.1703	2.73e-09
TMEM67	1.44507	1.23e-05
TMEM74B	0.503692	0.00153
TMEM86A	-0.677813	1.55e-05
TMF1	0.506465	2.84e-06
TMIGD3	-1.01646	0.000515
TMOD2	0.503432	0.0265
TMTC3	0.509557	0.00292
TNFRSF13B	-1.03306	0.000422
TNFRSF17	-1.51208	3.51e-05
TNFSF14	0.713347	6.45e-05
TNFSF15	0.701044	8.83e-05
TOP1	0.581343	5.25e-05
TOP1P1	1.21067	1.72e-08
TOP1P2	1.56832	4.16e-05
TOP2A	-0.535638	0.0219
TOPORS	1.6436	1.75e-07
TOX3	-0.579706	0.00812
TP53I11	-0.514829	0.000161
TP53INP1	0.61713	2.44e-05
TP53TG1	1.04599	9.91e-06
TP63	-0.828926	0.00258
TPCN1	-0.689979	7.48e-05
TPI1P2	0.636795	1.18e-07
TPK1	0.985152	0.000123
TPM3P9	0.784516	1.63e-05
TPP2	1.37594	9.83e-06
TPPP3	0.944507	3e-06
TPRKB	1.5081	3.51e-07
TRABD2A	-0.827183	5.36e-07
TRAF3IP3	-1.06168	4.85e-07
TRAF5	1.02718	0.00156
TRAM1L1	0.531969	0.0016
TRAPPC11	0.716181	0.000192
TRAPPC6B	0.501791	4.3e-05
TRAT1	-0.559334	0.0107
TRIM13	0.639094	2.16e-05
TRIM2	0.720095	0.00142
TRIM36	1.26304	1.06e-06
TRIM37	-0.500314	3.98e-05
TRIM5	0.759404	7.29e-05
TRIM63	-0.596758	0.000518
TRIOBP	0.541818	0.000335
TRMT10C	0.819602	0.00835
TRMT11	0.818786	1.26e-06
TRMT1L	1.22565	0.000243
TRMT44	-0.540659	3.13e-05
TRMT6	1.07535	5.25e-06
TRNAU1AP	0.561036	4.59e-05
TROVE2	1.08813	0.000143
TSC22D1	-0.562627	1.6e-05
TSC22D2	0.866869	2.94e-05
TSEN15	1.89765	3.17e-05
TSHZ2	-0.567379	7.61e-05
TSN	1.75302	3.15e-06
TSNAX	1.80962	2.9e-06
TSPAN10	-1.35391	1.18e-05
TSPAN12	1.73913	4.88e-05
TSPAN13	1.10489	9.02e-05
TSPAN2	1.54489	4.46e-07
TSPAN6	0.594032	0.00285
TSPYL2	-0.565503	9.63e-05
TTC30B	1.09692	3.52e-05
TTC33	0.653088	0.0111
TTC7B	-0.553191	3.48e-05
TTC8	0.583381	0.00112
TTC9C	0.72541	0.000728
TTYH2	-0.766674	4.14e-05
TUBA3D	1.25683	2.1e-06
TUBA4A	0.826846	0.000973
TUBB2A	0.70086	0.000184
TUBD1	0.853148	0.0006
TUBE1	1.53628	1.4e-05
TUBGCP6	-0.526157	0.00633
TULP4	-0.549885	0.00391
TUSC3	1.46695	7.93e-06
TWF1	1.18817	3.79e-05
TXNDC5	-0.62899	0.0249
TXNDC9	0.914074	0.000362
TXNL1	1.34499	0.000904
TXNRD1	-0.572584	7.02e-07
TYRP1	1.34397	5.64e-05
TYSND1	-0.747814	3.72e-06
U2AF1	1.78451	3.94e-06
UAP1	1.0107	8.94e-06
UBA2	0.638308	0.00644
UBA6	0.873069	5.8e-05
UBASH3A	-0.861143	0.000187
UBASH3B	1.24573	8.94e-08
UBE2D2	-0.566479	0.0163
UBE2H	0.656206	0.0175
UBE2W	1.19914	1.92e-06
UBE3D	0.669629	0.00484
UBE4A	0.65867	0.000275
UBFD1	-0.622363	1.98e-06
UBLCP1	0.703195	0.000249
UBOX5	-0.501902	0.000125
UCA1	0.608604	0.000193
UCHL1	-0.537617	0.00828
UEVLD	1.09753	8.58e-05
UFM1	1.65413	1.04e-05
UGP2	1.52914	2.46e-06
UHRF1BP1	0.643767	0.00193
UMAD1	-0.520893	0.0114
UNC5A	-0.947446	1.26e-05
UPK3B	0.507332	0.0445
UPK3BL	0.680406	2.96e-05
UQCRB	0.51273	0.00259
UQCRBP1	0.566886	6.57e-05
UQCRH	1.21465	1.15e-05
UQCRHL	0.512875	9.5e-05
USF2	-0.516582	0.000228
USP12	0.505282	0.0147
USP25	1.22792	0.000108
USP30	-0.501683	0.000598
USP32	-0.79078	5.59e-05
USP33	-0.528118	0.00341
USP44	0.669079	0.00314
USP49	1.20591	3.76e-07
USP6	1.03267	0.000615
[truncated: 151 more rows]
