# Supplementary material for: Identification of diagnostic biomarkers and immune cell profiles associated with COPD integrated bioinformatics and machine learning
Source: J Cell Mol Med. 2024 Sep 30;28(18):e70107. doi: 10.1111/jcmm.70107 (PMC11440088; doi:10.1111/jcmm.70107)
Supplement: Supplementary file 11 — Appendix S11. [file JCMM-28-e70107-s012.xlsx]

## Sheet: Sheet1
Gene	log2FC	P-value
ABCA13	0.371009	0.0253528
ABR	-0.24456	0.0231858
ACE2	-0.183442	0.0319936
ACSL4	-0.214475	0.0397318
ACSM3	-0.387228	0.0285333
ACVRL1	0.442115	0.0353675
ACYP1	0.299405	0.0231494
ADAM28	-0.464097	0.0111849
ADAMTS19	0.174933	0.011228
ADCYAP1	-0.744072	0.0469141
ADD3	0.559668	0.0350835
ADHFE1	0.271246	0.035604
ADM	-0.507043	0.0342127
ADORA3	-0.380552	0.0348213
ADPRHL2	0.217817	0.0072107
AES	0.251026	0.0019669
AGBL2	0.632963	0.004991
AGTR2	-1.51336	0.0008403
AHRR	-0.888922	0.0015188
AIMP2	-0.260641	0.0127434
AJAP1	0.278294	0.0343517
AK7	0.463045	0.0216129
AKAP14	0.494001	0.0446139
AKAP6	0.486507	0.0007186
AKAP8	-0.335938	0.0020979
ALDH18A1	-0.260897	0.0490391
ALDH3B1	0.244344	0.0484381
ALDOC	-0.217727	0.0240133
ALKBH4	0.242628	0.0449157
ALS2CR12	0.283279	0.0077611
AMAC1	-0.272567	0.0110612
AMACR	-0.328727	0.0348082
AMBP	0.242987	0.0045624
AMPD1	-0.413697	0.0451886
ANGPTL1	0.396256	0.0162163
ANGPTL5	0.42001	0.0069163
ANKH	-0.218884	0.0242269
ANKRD10	0.200941	0.006513
ANO4	0.278799	0.0013833
ANO5	-0.286528	0.0452976
ANP32E	-0.239433	0.0435109
AP1M1	-0.370654	0.0117898
AP4B1	0.16723	0.0415985
APBB1	0.200079	0.0434399
API5	-0.289636	0.0075065
AQP7	0.171363	0.0132106
AR	0.412233	0.0007228
AREG	-0.838142	0.0319403
ARF3	-0.239476	0.0015454
ARFGEF1	-0.191091	0.0415016
ARGLU1	0.209898	0.0462801
ARHGAP17	-0.203952	0.0242311
ARHGAP33	0.236125	0.0075059
ARHGAP39	0.245596	0.0194132
ARHGEF15	0.455044	0.0218202
ARHGEF2	0.236923	0.0282397
ARHGEF4	0.344971	0.0348013
ARL6	0.445044	0.0080959
ARMC3	0.985195	0.0062067
ARMC9	0.317468	0.0395728
ARRDC3	-0.467392	0.0042691
ARSD	0.446496	0.0020733
ARX	0.452185	0.0329735
ASAM	-0.373826	0.0164322
ASB10	-0.212734	0.0461343
ASCC3	-0.358302	0.0052198
ASNA1	-0.245494	0.0135166
ASXL1	0.245294	0.0031355
ATF6	-0.276951	0.0100549
ATP5S	-0.238394	0.0152977
ATP6V0A2	-0.278943	0.0036313
ATP8B4	-0.330298	0.0365722
AVEN	-0.269801	0.01126
AVL9	-0.361257	0.0062729
B3GALTL	-0.233745	0.0292027
B3GNT1	0.318693	0.0162706
B4GALT3	-0.204214	0.0274131
BAT2L1	0.71849	0.0393533
BBS7	0.277527	0.0072647
BCAS1	0.57085	0.0106979
BCAS3	0.218419	0.0334631
BCHE	0.584576	0.0117849
BCLAF1	-0.229932	0.0152668
BECN1	-0.217952	0.0131975
BEX1	0.546537	0.0275683
BEX5	0.592697	0.0126197
BFSP1	0.254934	0.0217614
BHLHE22	-0.624529	0.0163522
BLOC1S3	0.306999	0.0113116
BNIP3L	-0.227241	0.031901
BZW1 /// BZW1L1	-0.247052	0.0257775
C10orf107	0.809135	0.0046079
C10orf79	0.929366	0.012574
C11orf16	0.510116	0.0066621
C11orf88	1.31806	0.0261423
C13orf26	0.202399	0.0278841
C14orf45	0.531605	0.0128652
C15orf23	-0.341116	0.0151885
C16orf46	0.249254	0.019862
C16orf48	0.260471	0.014761
C16orf62	-0.17001	0.0180608
C17orf80	0.19961	0.0417705
C19orf21	0.50909	0.0022887
C19orf47	-0.178976	0.0441457
C1orf114	0.318734	0.025391
C1orf173	0.758055	0.0345389
C1orf175	0.206164	0.037651
C1orf192	0.755992	0.031235
C1orf194	0.421852	0.0066257
C1orf201	0.236583	0.0402691
C1orf230	0.416894	0.0346495
C1orf92	0.288476	0.036963
C1QTNF7	0.456778	0.027982
C20orf111	-0.229721	0.0377342
C20orf117	0.283409	0.0267522
C20orf12	0.403718	0.0020022
C20orf196	0.221424	0.0244206
C20orf26	0.35985	0.0159778
C20orf85	1.29749	0.0166804
C21orf45	0.200483	0.0497305
C21orf59	0.190629	0.0430416
C22orf13	-0.239011	0.0020247
C2orf39	0.567143	0.0176896
C2orf50	0.205871	0.0206936
C2orf86	0.333563	0.0124593
C3orf15	0.46118	0.0214443
C3orf23	0.286001	0.0479114
C3orf54	0.349866	0.0351613
C4orf22	0.485563	0.0174101
C4orf47	0.673056	0.002401
C5orf35	-0.342971	0.0166353
C5orf4	0.450737	0.0136555
C6orf103	0.387598	0.0016681
C6orf118	0.657402	0.024608
C6orf154	0.206521	0.0365742
C6orf165	0.482686	0.0248053
C6orf225	0.34026	0.0405092
C6orf226	0.21296	0.0292015
C6orf52	0.314971	0.0226186
C6orf81	0.22221	0.0388314
C6orf97	0.551666	0.006111
C7orf27	0.204803	0.0412886
C7orf63	0.390427	0.0286986
C8orf55	0.221454	0.0445499
C8orf83	0.193075	0.0455684
C9orf114	0.224772	0.0324834
C9orf117	0.560096	0.0094066
C9orf135	0.876478	0.0351704
C9orf171	0.431114	0.0077071
C9orf24	1.28744	0.0207045
C9orf46	-0.187694	0.0489889
C9orf68	0.261553	0.0240267
C9orf98	0.292629	0.0246619
CABP2	0.181153	0.0141273
CAMK1G	-0.156411	0.0484221
CAMSAP1	0.172805	0.0491431
CAPN13	0.375345	0.0084792
CAPN7	-0.201482	0.0126111
CAPS	1.00261	0.0302653
CAPS2	0.637389	0.0011549
CARD10	0.372051	0.0170904
CASZ1	0.365382	0.0320092
CBY1	0.247121	0.0277009
CCDC11	0.653049	0.0389754
CCDC135	0.476296	0.0020805
CCDC146	0.697037	0.0014748
CCDC152	0.495693	0.0015569
CCDC153	0.375031	0.0347357
CCDC160	0.191592	0.0182057
CCDC17	0.532267	0.0493474
CCDC22	-0.198663	0.0274848
CCDC23	0.214486	0.0464777
CCDC25	0.213792	0.04911
CCDC30	0.349264	0.0256049
CCDC37	0.298688	0.04747
CCDC42B	0.55852	0.0017054
CCDC45	0.239309	0.0238408
CCDC60	0.255917	0.0276171
CCDC65	0.434544	0.0402114
CCDC68	0.427774	0.017953
CCDC76	0.229143	0.0202723
CCDC78	0.49527	0.0462216
CCDC81	0.504347	0.0003727
CCL22	-0.366367	0.0328827
CCL3	-0.677035	0.024869
CCNH	-0.29144	0.049993
CCNL2	0.19222	0.0439979
CD151	0.284494	0.0176528
CD180	-0.362466	0.0297334
CD27	-0.55701	0.0478864
CD300LG	0.841985	0.029549
CDC16	0.256975	0.0124068
CDHR3	0.915182	0.0061307
CDHR4	0.623331	0.0335201
CDKL3	-0.326559	0.0378735
CDKN2A	-0.589101	0.0030984
CEMP1	-0.159591	0.0392814
CENPBD1	0.224514	0.0113168
CEP78	0.206886	0.0307314
CETN2	0.270591	0.0462567
CHCHD7	-0.203741	0.0461454
CHMP1A	0.199853	0.0262819
CHST9	0.88768	0.0194832
CISD3	0.155218	0.0418158
CKAP2	-0.700237	0.0422794
CLDN8	0.527533	0.010202
CLEC5A	-0.421019	0.0152869
CLK4	0.307943	0.0218619
CNIH	-0.21892	0.0363111
CNIH3	0.19025	0.0182635
CNOT4	0.258865	0.0097612
CNTN3	0.274819	0.0385531
COL13A1	0.39671	0.0470516
COLEC10	0.628308	0.017364
COMTD1	0.326654	0.0004411
COPB2	-0.188116	0.0181619
CORIN	-0.437289	0.0196306
CORO6	0.360765	0.0313014
CP110	0.262689	0.0039662
CR2	-0.462634	0.0460017
CREBZF	0.389354	0.0011113
CRHBP	0.325463	0.0012634
CRIP1	0.364284	0.0323824
CSMD1	0.190565	0.0296835
CSPP1	0.329884	0.0117042
CTDSPL2	-0.237652	0.0026924
CTPS2	0.296064	0.0262887
CTSW	0.368755	0.0365287
CUL7	0.245049	0.012841
CWC22	0.181504	0.0483868
CYorf15B	-1.49834	0.0041205
CYP1B1	-0.983334	0.0001493
CYP2E1	0.192307	0.0434498
CYP2R1	0.274104	0.017083
CYP3A43	0.139907	0.0459461
CYP4X1	0.391066	0.0362816
CYTL1	-0.677862	0.0265002
DAP	-0.317453	0.0206763
DAPK2	0.291599	0.0389127
DCI	0.18331	0.0261857
DCPS	-0.192506	0.0255584
DCUN1D2	0.255551	0.0198203
DDIT4L	0.214573	0.0179606
DDX11	-0.266441	0.0321873
DDX20	0.201567	0.0410679
DDX3Y	-2.80857	0.0029361
DEFB1	0.717385	0.0170621
DEFB119	0.214479	0.0220296
DEGS2	0.347952	0.019747
DEK	0.201481	0.0423606
DEM1	0.237221	0.0205311
DERL3	-0.629139	0.0294731
DIO1	0.182019	0.0216465
DLEC1	0.891167	0.0027909
DLG3	0.260117	0.0067222
DLK2	0.256941	0.0088096
DNAH10	0.435685	0.0411402
DNAH11	0.378677	0.0051336
DNAH12	0.92337	0.0148671
DNAH2	0.932253	0.0259219
DNAH3	0.310156	0.002464
DNAH5	0.673386	0.0290508
DNAH6	0.498128	0.000766
DNAH7	0.617305	0.0388379
DNAI2	0.729339	0.0048848
DNAJA4	0.432541	0.0085739
DNAJB11	-0.178525	0.0195527
DNAJB9	-0.385958	0.002744
DNAJC1	0.175361	0.0330102
DNALI1	0.440365	0.0117091
DOC2A	0.278058	0.0194383
DOPEY1	0.185616	0.0232963
DPP6	0.560749	0.0438303
DPP7	-0.284493	0.0206437
DPYS	-0.325572	0.0234965
DTNA	0.334304	0.0340362
DUSP3	0.193442	0.0362228
DYDC2	0.466914	0.0104844
DYNLL2	-0.246115	0.0043683
DYNLRB2	1.18531	0.0088468
DZIP1L	0.355324	0.0123181
EAF2	-0.32157	0.0168175
ECE1	0.227446	0.0423596
ECT2L	0.31131	0.0091735
EDNRB	0.56924	0.046412
EFCAB1	0.602468	0.0074207
EFCAB6	0.200906	0.0264465
EFHB	0.586192	0.0416972
EFHC1	0.432546	0.0169463
EFHC2	0.574915	0.0224883
EFNB3	0.339408	0.0299411
EFTUD1	0.19157	0.0299749
EGFL7	0.467813	0.041607
EIF1AD	0.209368	0.0088104
EIF1AX	0.284097	0.0229247
EIF1AY	-1.72551	0.0046012
EIF2B3	-0.19197	0.0252004
EIF3I	-0.210289	0.0463076
EIF4A1	-0.511925	0.0079034
EIF4E2	-0.232961	0.0257122
EIF5B	0.217102	0.0320166
EIF6	-0.143719	0.0481768
ELAVL1	-0.26833	0.0179466
ELF5	-0.748684	0.0127952
ELL2	-0.428748	0.0498166
ELP3	0.320045	0.0042334
EPB41L4B	0.427338	0.0257221
EPHX3	0.212658	0.0090017
EPS8L1	0.296374	0.0212125
ERP29	-0.317831	0.0496308
ESR2	0.212261	0.013088
EXOSC10	0.167749	0.0414635
EYA1	0.24254	0.0271046
FADD	0.236851	0.0433329
FADS2	-0.284731	0.0119114
FAM110A	0.364963	0.0394833
FAM111A	0.188021	0.0448664
FAM116A	0.186138	0.0273846
FAM119A	-0.248266	0.0220819
FAM134B	0.331485	0.0097454
FAM151B	-0.198959	0.0035413
FAM160B2	0.210201	0.0229655
FAM163A	-0.197729	0.0282037
FAM164A	0.257662	0.0291709
FAM166B	0.800278	0.0050098
FAM167A	0.55406	0.0359747
FAM169A	0.302002	0.0420554
FAM179A	0.58533	0.0029051
FAM183A	1.05926	0.0173653
FAM189A2	0.450493	0.0182099
FAM18B2	0.229695	0.0157946
FAM19A1	0.149593	0.0391549
FAM24A	-0.158829	0.0318384
FAM30A /// KIAA0125	-0.416883	0.0214538
FAM47E	0.530123	0.0197816
FAM63B	0.359044	0.0008765
FAM65C	-0.183843	0.038906
FAM81B	0.769989	0.0276823
FAM89B	0.214225	0.0322707
FANK1	0.504491	0.0399442
FARSA	-0.206284	0.0290322
FBL	-0.146273	0.032954
FBN3	0.23244	0.0246577
FBXO15	0.535456	0.022006
FBXO2	0.370216	0.0347012
FBXW7	-0.175506	0.0201595
FCRL5	-0.331414	0.0460263
FGF14	0.594136	0.0070488
FGG	-1.372	0.0460596
FHAD1	0.377735	0.0042165
FHL1	0.358976	0.0303792
FHOD3	0.43851	0.0083792
FIGNL1	0.351172	0.0286461
FKBP11	-0.429451	0.0265844
FLNB	0.265452	0.035351
FNDC3A	-0.22401	0.0344714
FOXA2	0.376786	0.0383528
FOXJ1	0.721042	0.0073004
FTO	0.240535	0.0256939
FTSJ3	0.280135	0.0003844
GABBR1	0.305882	0.0320989
GABRB2	0.658338	0.0009901
GAL3ST1	0.398514	0.0006989
GALNT10	-0.410595	0.0094617
GCOM1	0.535955	0.0409405
GEMIN4	0.211953	0.0086197
GEMIN8	0.212225	0.0397843
GGA3	-0.244335	0.0189902
GGCX	-0.236988	0.0299004
GLB1L2	0.501664	0.0098554
GNAS	0.830639	0.0466341
GNL1	0.214537	0.0322599
GNRH1	0.296028	0.0187061
GOLGA2B	0.394969	0.0037263
GORAB	0.246836	0.027198
GPA33	0.486063	0.0190666
GPER	0.491525	0.0441755
GPIHBP1	0.527642	0.0354346
GPR12	-0.192876	0.0248459
GPR146	0.46426	0.0264367
GPR15	-0.240844	0.0400204
GPR17	0.243965	0.0126835
GPR183	-0.557082	0.0128963
GPR65	-0.325141	0.0418559
GPX4	0.162834	0.0417244
GRAMD2	0.386455	0.0270965
GRIN1	-0.125138	0.0414671
GRIN3B	0.207127	0.042133
GRK1	-0.184627	0.0186656
GRM8	0.280283	0.0412002
GRPEL1	-0.214782	0.0268941
GRPEL2	0.288754	0.0138873
GSDMD	0.196734	0.0274817
GSTCD	-0.231289	0.0292983
GTF2H1	0.192935	0.0246094
GZMH	0.584454	0.0334299
HAPLN4	-0.149877	0.0462798
HBP1	-0.248725	0.0315767
HDAC11	0.271384	0.0136161
HDAC7	0.258354	0.0444051
HDC	-0.469701	0.0198588
HDHD1A	0.420337	0.0146422
HERPUD1	-0.221435	0.0481932
HES2	0.208951	0.0497345
HGS	0.152151	0.0393422
HIF1A	-0.264619	0.019574
HK2	-0.441328	0.0136264
HLA-B	0.175505	0.0193351
HM13	-0.277225	0.0080299
HMGCR	-0.317527	0.0345955
HMOX2	-0.214738	0.0326669
HOXB6	0.362557	0.0124828
HPGD	0.57094	0.0169465
HPS6	0.234979	0.0457365
HRAS	0.167521	0.0390683
HS2ST1	-0.165517	0.0339487
HS3ST1	0.450847	0.0317144
HS3ST2	-0.650409	0.0155234
HSPA13	-0.331768	0.006375
HUS1	-0.218123	0.0068275
IDH3B	-0.178401	0.037876
IDI1	-0.350522	0.0423179
IER2	-0.487232	0.0360593
IFT172	0.341811	0.0295315
IFT74	0.264482	0.0305114
IFT88	0.251006	0.0318806
IGFBPL1	0.2532	0.0212469
IGJ	-0.614873	0.0277726
IL1B	-0.606048	0.0470324
IL6ST	0.245287	0.0469778
INPP5A	0.198955	0.039922
INPP5J	0.418194	0.0030739
IP6K2	0.336413	0.0041889
IQCA1	0.582091	0.0175167
IQCG	0.454784	0.0359172
IQUB	0.247816	0.0312573
IRAK1	-0.222383	0.0336376
IREB2	0.240274	0.0149718
IRF4	-0.556384	0.0305341
IRGQ	-0.269742	0.0253518
ITGA10	0.471081	0.0345098
ITM2A	0.408078	0.0045495
ITPA	-0.278816	0.0094817
IVNS1ABP	-0.234516	0.0458217
JMJD5	0.244388	0.0035772
KAL1	0.657292	0.0358484
KANK3	0.445009	0.0421221
KCND2	-0.25308	0.0109469
KCNIP4	0.206333	0.0131962
KCNJ16	0.379524	0.0116407
KCNMB1	0.399951	0.0467046
KCNQ5	0.200608	0.0159479
KCNRG	0.587864	0.0274799
KCNV2	0.177144	0.009813
KCTD21	0.233927	0.0225475
KDM5B	-0.216257	0.0089634
KDM5C	0.245206	0.0310954
KDM5D	-1.47226	0.0040778
KHDRBS2	0.463576	0.0195657
KIAA0141	-0.175951	0.026235
KIAA1217	0.500904	0.0018939
KIAA1377	0.64043	0.0015577
KIAA1407	0.337658	0.0225131
KIAA1467	0.30277	0.0044875
KIAA1797	0.194741	0.0294484
KIAA1841	0.294944	0.0343487
KIAA2026	0.167829	0.0243038
KIF21A	0.454645	0.0119051
KIF24	0.301005	0.0026575
KLHDC1	0.343637	0.0021146
KLHL30	0.325258	0.0111183
KLHL32	0.299568	0.0135593
KLK11	0.605768	0.0168586
KLK13	0.194171	0.044946
KLK14	0.402839	0.0029863
KLKB1	0.196707	0.0348461
KPNA5	0.279014	0.0171005
KTN1	0.205666	0.0178047
LACE1	-0.285902	0.0187107
LARP7	0.219989	0.0268788
LCA10	0.16001	0.045561
LCA5L	0.455735	0.0001748
LDHD	0.225572	0.0206876
LDLRAD2	0.174689	0.0297442
LEO1	-0.199457	0.0198029
LFNG	0.279486	0.044336
LGR4	0.260318	0.0461399
LOC100293342	0.1622	0.0369399
LOC148413	0.26699	0.0098122
LOC221710	-0.226107	0.0421224
LOC284751	-0.171823	0.0444293
LOC729991	-0.161361	0.0394748
LOXL4	0.384446	0.0048391
LPAR3	0.312736	0.0005779
LPHN3	0.480325	0.0482204
LRFN1	0.196418	0.0403066
LRFN4	0.186377	0.0373625
LRRC2	-0.271018	0.0353667
LRRC26	0.167694	0.0485376
LRRC34	0.443591	0.0253331
LRRC46	0.67713	0.0093031
LRRC48	0.900015	0.0012705
LRRCC1	0.234344	0.0385764
LRRIQ1	0.426995	0.0197751
LRTOMT	0.473819	0.0108033
LUZP2	0.338608	8.02e-05
LYPD6B	0.262944	0.0150543
LZTFL1	0.333177	0.0284683
MANF	-0.201639	0.0139569
MAP1D	-0.186876	0.0474209
MAP2K4	-0.311168	0.0382767
MAP6	0.417212	0.0208923
MAPK15	0.26633	0.0034442
MAPK8	-0.183809	0.0287303
MCAT	0.28698	0.0009909
MCCC2	-0.221554	0.024607
MED24	-0.189131	0.0499589
MFSD10	0.19147	0.0205197
MFSD8	0.268215	0.0406021
MGC29506	-0.78421	0.0396961
MICA	0.309955	0.0419499
MIF /// SLC2A11	-0.21534	0.0191436
MMD	-0.234707	0.0395295
MMP15	0.303507	0.0209756
MORN5	0.670798	0.0493502
MPHOSPH9	-0.179599	0.0424846
MPI	-0.207539	0.0126633
MPV17L2	-0.179264	0.0459579
MRFAP1L1	0.167665	0.0305777
MRPL11	-0.153617	0.0392425
MRPL41	0.173162	0.031576
MS4A8B	1.17903	0.0159308
MSH2	0.801654	0.0231781
MTFMT	-0.380397	0.0002908
MTMR7	0.16604	0.0459039
MUC16	0.455025	0.0015936
MUC4	0.674738	0.0250339
MUTYH	0.167766	0.0397986
MYOZ1	0.398892	0.0072712
MYOZ3	0.264859	0.0051338
N4BP2L2	0.308678	0.0044859
N4BP3	0.214206	0.0193887
NAA50	-0.243097	0.0124608
NAB1	0.21629	0.0199893
NAB2	0.325829	0.0379069
NAT1	0.243775	0.0396703
NAV2	0.396065	0.0351252
NCAM1	0.349689	0.0110474
NCBP2	-0.248617	0.0179006
NCR3	0.181743	0.03992
NDUFS5	0.215368	0.0236681
NDUFV3	-0.339726	0.0102793
NECAP1	-0.245321	0.0081503
NEK11	0.296192	0.0266978
NEK6	-0.42396	0.0047492
NET1	0.249211	0.0458566
NHLRC4	0.332271	0.0041335
NIPA1	0.19273	0.0270243
NLN	-0.207727	0.0322569
NLRP3	-0.655448	0.0160304
NOL10	-0.244643	0.0144203
NPHP1	0.362143	0.0459142
NPLOC4	-0.266503	0.0206828
NPM2	0.223367	0.0227551
NR2C2	0.179924	0.0320073
NR2F6	0.243177	0.0440194
NRAS	-0.288014	0.0260319
NRG3	0.165624	0.0416496
NSF	-0.186908	0.0196336
NSUN7	0.563999	0.0041263
NUCB1	-0.283209	0.0138429
NUFIP1	0.21829	0.0482474
NWD1	0.443795	0.0399
NXF1	-0.366113	0.0161492
OASL	0.597643	0.0013304
ODF3B	0.270734	0.0474101
ODZ2	0.417193	0.0097376
ODZ3	-0.545966	0.0145893
OFD1	0.193646	0.0410641
OIP5	-0.21121	0.0359457
OR10H3	0.20656	0.0069462
OR7E24	-0.138876	0.0469504
ORC3L	0.166164	0.0267523
OSBPL6	0.482731	0.0144765
OXCT1	-0.227208	0.0433612
P4HTM	0.187641	0.0480793
PABPC4	-0.213544	0.0100528
PAIP2B	0.25712	0.0356767
PAPOLA	-0.164487	0.0348108
PARP12	0.193528	0.0383074
PAX6	-0.167976	0.048215
PAX9	0.294109	0.0049374
PCDH10	0.42265	0.0029397
PCDHA11	-0.155292	0.0457248
PCID2	0.163456	0.0320771
PCMTD1	0.202129	0.0087698
PCYT1B	0.259921	0.0139788
PDCL	0.258921	0.0164923
PDE3A	0.231027	0.0372954
PDIA3	-0.262903	0.0060598
PDK1	-0.44908	0.0059305
PEX14	0.182612	0.0363354
PGPEP1L	0.174078	0.0170837
PHTF1	-0.289384	0.016425
PIAS2	-0.191661	0.0495758
PID1	-0.216273	0.048278
PIH1D2	0.192009	0.0234329
PIK3C2B	0.34866	0.0368978
PIK3CA	-0.158859	0.0409584
PIM2	-0.398421	0.0499009
PIP5KL1	0.151995	0.045784
PIWIL4	0.245751	0.0244914
PKD1L3	0.183564	0.0182542
PKIA	0.290026	0.0194103
PKP4	0.269796	0.0401671
PLA2G7	-0.654286	0.043752
PLCD1	0.286805	0.0021497
PLCD4	0.215696	0.0331085
PLEKHA1	0.243389	0.0352358
PLEKHG6	0.228564	0.0145682
PLXNB1	0.268829	0.0351418
PNPLA2	-0.24186	0.035923
PNPLA3	-0.429337	0.0085059
PNPLA4	0.275895	0.0294141
POLR3F	0.217556	0.0203828
POMT1	0.218747	0.028124
POU2AF1	-0.889593	0.0136338
PPIL6	0.484138	0.0273853
PPOX	0.294265	0.0091345
PPP1R13L	0.212872	0.045025
PPP1R1A	0.342811	0.0092594
PPP1R3C	0.769864	0.0155423
PPP2CA	-0.199792	0.0371757
PRIMA1	0.398622	0.029594
PRKCE	0.386105	0.047581
PRPF4	-0.19532	0.0130487
PRPS1	-0.268896	0.0085264
PRUNE2	0.437404	0.0445492
PRX	0.447543	0.0382384
PTGER4	-0.203495	0.0280282
PTGS2	-0.616729	0.0445157
PTOV1	0.203449	0.0165151
PTPN5	0.368743	0.0418506
PURG	0.27309	0.0295293
PYROXD2	0.211962	0.0437248
QRSL1	-0.222194	0.0323771
RAB38	-0.295131	0.0261955
RABL5	0.333413	0.0352613
RAD51L1	-0.260842	0.0099568
RAF1	-0.27212	0.0170742
RAGE	0.45411	0.0012172
RAMP1	0.299094	0.0479982
RAMP2	0.411529	0.034793
RBM33	-0.309808	0.0094705
RBM8A	-0.322047	0.0112958
RBMS1	-0.21697	0.0111516
RBP2	0.419541	0.0089585
RCOR3	0.282092	0.0180142
REC8	0.251249	0.0329345
RELL2	-0.238495	0.0413706
REST	0.239565	0.0234947
RGS9	0.16814	0.0374313
RHOH	-0.62503	0.0029897
RHOV	0.288313	0.0059174
RIC3	-0.194403	0.0473464
RLIM	-0.374584	0.0112689
RNF148	-0.158075	0.0484994
RNF207	0.247273	0.0409449
RNF212	-0.219239	0.0382145
RNF41	-0.203916	0.0338122
RNPC3	0.264365	0.0342473
ROGDI	0.205498	0.04532
ROR2	-0.36255	0.0469612
RP1	0.933155	0.0034859
RPH3AL	-0.205108	0.0448168
RPL22L1	-0.240167	0.0356239
RPL37A	-0.237678	0.0391886
RPS27A	-0.259688	0.0343042
RPS4Y1	-2.88525	0.0016339
RPS5	-0.149562	0.029939
RSPH1	0.78806	0.0428661
RTKN	0.193113	0.0323968
S100A3	0.855811	0.0015822
S100A4	0.207627	0.0209155
SAMSN1	-0.522721	0.0167422
SAR1B	-0.27742	0.0073771
SASS6	0.195534	0.0490036
SCAMP3	-0.195306	0.0277186
SCARA3	0.322662	0.01153
SCARB1	0.355626	0.026692
SCGB2A1	0.565968	0.0200866
SDF2L1	-0.310632	0.0039732
SDHC	-0.24403	0.02219
SEC14L4	0.45289	0.0091121
SEC23B	-0.245186	0.0206005
SEC24A	-0.353936	0.0232652
SEC24D	-0.259986	0.0230696
SEC61A1	-0.402639	0.0051759
SEC61B	-0.15765	0.0074391
SEMA3G	0.799472	0.030509
SEMA6C	0.219651	0.047953
SEPHS1	0.183655	0.03239
SERPIND1	-0.605877	0.046848
SERPINI2	0.406048	0.010295
SETD4	0.291065	0.0274663
SFRS13B	-0.195915	0.0313076
SGPP2	-0.296466	0.0415296
SH2D3C	0.34386	0.0344123
SH3GL2	0.306098	0.0330341
SH3KBP1	-0.272041	0.0071953
SHANK1	0.171069	0.0227756
SIM2	0.167583	0.0449911
SIX1	0.475535	0.0080926
SKP2	-0.240238	0.0224775
SLC10A7	-0.228027	0.0233249
SLC13A4	0.242316	0.0057366
SLC16A12	0.679478	0.0053727
SLC22A9	0.174571	0.0487089
SLC24A5	0.199242	0.0231012
SLC25A39	-0.232499	0.0150653
SLC25A46	-0.360273	0.0110392
SLC2A5	-0.294459	0.0259097
SLC35B3	0.167891	0.0366105
SLC39A13	0.272904	0.0108227
SLC44A2	0.241515	0.0145368
SLC45A3	-0.324445	0.0197183
SLC6A4	1.09516	0.0404261
SLC6A5	-0.185641	0.0361773
SLC7A1	-0.280607	0.0309574
SLITRK2	0.623734	0.0027363
SLITRK3	0.512125	0.0078473
SLITRK6	1.06863	0.0001528
SMARCE1	0.261727	0.0066414
SMPDL3A	-0.344352	0.0025513
SNAP25	-0.559992	0.0132876
SNORA33	-0.319966	0.0168338
SNORD8	0.219137	0.0185089
SNRPN	0.479663	0.0189697
SNTN	1.18436	0.0408778
SNX21	0.277423	0.0307522
SOSTDC1	0.780311	0.041491
SOX18	0.627266	0.0237795
SOX5	0.266133	0.0274364
SPAG17	0.758394	0.0045733
SPATS1	0.264271	0.0083094
SPCS2	-0.240894	0.0185909
SPEF2	0.445402	0.0011892
SPINK5	-0.44079	0.0495693
SPRYD3	0.209177	0.011469
SPTY2D1	-0.329094	0.0027363
SRP72	-0.222655	0.0082698
SRPX2	-0.303115	0.0393571
SS18L1	0.223353	0.0051498
SSFA2	0.157164	0.0491941
SSR1	-0.188066	0.0310068
SSR3	-0.176947	0.0327717
ST3GAL1	-0.206386	0.0413152
STAM2	-0.215235	0.0415063
STAP1	-0.517854	0.0031054
STARD9	0.39506	0.0095384
STAU1	-0.287648	0.0280321
STK31	0.278778	0.0414242
STOML3	0.509047	0.0388997
STOX1	0.606733	0.0022975
STS	0.269209	0.0284642
STX2	0.217042	0.0181283
SULT2B1	0.393353	0.0025297
SUSD1	-0.320969	0.034518
SYN2	0.337302	0.0435832
SYNE1	0.184502	0.0421557
SYNE2	0.273752	0.0117723
SYT13	0.409832	0.0066043
SYTL5	0.443516	0.004662
TAF15	0.203809	0.0056537
TAOK2	0.368312	0.0025988
TARBP2	0.226547	0.0182268
TCEAL2	0.547089	0.0279268
TCF25	-0.192736	0.0421066
TCTN1	0.240293	0.0187114
TEKT2	0.70512	0.021718
TGFBR3	0.273913	0.0431098
THADA	0.198191	0.014562
THG1L	0.198107	0.0234707
THRSP	0.233291	0.0365749
THSD7B	0.25236	0.0375231
TIA1	0.189013	0.0225377
TIGD5	0.274992	0.0089191
TIMELESS	-0.277478	0.0147215
TIMP1	-0.38145	0.0334578
TIPARP	-0.522491	0.0120915
TM7SF4	-0.292941	0.0289556
TM9SF4	-0.208984	0.0478155
TMED4	0.230347	0.0382188
TMEM106B	0.271445	0.0136771
TMEM107	0.170886	0.0339697
TMEM115	0.176269	0.0179765
TMEM119	-0.374044	0.0293427
TMEM129	0.21968	0.007698
TMEM146	0.387794	0.0309411
TMEM159	0.244897	0.0176917
TMEM176A	-0.326718	0.0142604
TMEM176B	-0.316319	0.0395807
TMEM186	0.19453	0.0485637
TMEM190	0.771469	0.0188309
TMEM231	0.627696	0.0060635
TMEM35	0.279857	0.0319381
TMEM61	0.29261	0.0057404
TMPRSS13	0.212312	0.0283949
TNFRSF10B	-0.336357	0.020649
TNFRSF17	-0.547862	0.0321952
TNFRSF19	0.63569	0.0124116
TNKS	0.280226	0.0150464
TNNC2	0.278549	0.0081452
TPPP	0.408325	0.0482048
TRAF3IP1	0.219457	0.0457165
TRAPPC2	0.265554	0.0287177
TRNP1	0.400028	0.0185101
TRPC4AP	-0.297934	0.0113093
TRPC7	0.178767	0.0114971
TRPV3	-0.382636	0.0025725
TSPAN15	0.363763	0.0191213
TSPAN19	0.614288	0.0372957
TSPAN8	0.618975	0.0113051
TTC18	0.676291	0.0198789
TTC6	0.149775	0.0480014
TTLL10	0.286886	0.0128683
TTLL6	0.163612	0.0170953
TUBGCP5	0.195231	0.0292752
TULP3	0.210395	0.0288941
TXNIP	0.25288	0.0457521
UBE2A	-0.181285	0.0372669
UBE2B	-0.161085	0.0296674
UBE2H	-0.168183	0.0468189
UBE2I	-0.225602	0.0129965
UBE2K	-0.194167	0.0319787
UBE3B	0.187594	0.0172251
UBN2	0.251154	0.0454334
UGT2B7	0.164935	0.0407263
UNC13D	0.347125	0.0325976
USHBP1	0.401761	0.0227328
USP35	0.217574	0.0210999
USP43	0.620405	0.0022525
USP9Y	-1.60614	0.0036385
UTY	-1.21904	0.0047809
UVRAG	0.198092	0.0333341
VAMP4	0.244765	0.0127992
VEZF1	0.185339	0.0202859
VIPR1	0.762814	0.0338638
VWA3A	0.553331	0.0040388
WDFY1	0.172412	0.0373033
WDR16	0.829332	0.0358577
WDR41	-0.178683	0.0364324
WDR52	0.252376	0.0499227
WDR62	0.184552	0.0468296
WDR63	0.697458	0.0059948
WDR77	-0.19992	0.0276672
WDR78	0.697909	0.0290749
WDR90	0.357265	0.0042164
WDR93	0.24917	0.0400467
WFDC12	-0.230262	0.0364226
WNT3A	0.285359	0.0456228
WNT5A	0.450192	0.0222724
XBP1	-0.305094	0.0278361
XIST	3.78129	0.0017212
XKR9	-0.306431	0.0045046
XRN2	-0.211519	0.0187549
YRDC	-0.261948	0.0240461
ZBBX	1.09424	0.0251822
ZBTB25	-0.252066	0.0336589
ZBTB3	0.19753	0.0218309
ZBTB39	0.277005	0.0180688
ZBTB7C	0.349783	0.0089354
ZC3H6	0.309421	0.0237522
ZFP106	0.213928	0.0414707
ZFP28	0.213036	0.049458
ZFP3	0.376144	0.0015538
ZFP82	0.267963	0.0255258
ZFX	0.257134	0.0279754
ZFY	-1.22757	0.003237
ZFYVE20	0.182486	0.0146468
ZNF121	-0.18934	0.0423087
ZNF148	0.180339	0.0312729
ZNF169	0.307436	0.0167616
ZNF195	0.201417	0.0426872
ZNF207	-0.271227	0.0127908
ZNF214	0.292176	0.0187723
ZNF232	0.459033	0.0195138
ZNF234	0.227735	0.0223955
ZNF260	0.254612	0.0179709
ZNF268	0.29905	0.0040103
ZNF302	0.308503	0.004531
ZNF320	0.274237	0.0115323
ZNF37A	0.194901	0.0312257
ZNF397OS	0.198522	0.0140391
ZNF404	0.326888	0.0464816
ZNF418	0.245694	0.0200646
ZNF419	0.289139	0.0135111
ZNF438	0.251246	0.0223085
ZNF439	0.19549	0.0317374
ZNF446	0.352393	0.0002348
ZNF469	-0.283988	0.0467144
ZNF514	0.342442	0.0115569
ZNF540	0.25925	0.0489914
ZNF549	0.336385	0.0342326
ZNF582	0.170041	0.0431156
ZNF594	0.260557	0.0404248
ZNF600	0.193702	0.0221461
ZNF606	0.21474	0.049411
ZNF610	0.226617	0.0386848
ZNF629	0.271414	0.0332977
ZNF672	-0.366859	0.0030307
ZNF677	0.221069	0.0230689
ZNF680	0.208316	0.0402354
ZNF682	0.390415	0.0098545
ZNF69	0.356863	0.0068446
ZNF740	0.230924	0.0426015
ZNF77	0.246404	0.0412214
ZNF775	0.27427	0.0342075
ZNF793	0.309065	0.0055504
ZNF853	0.25588	0.0293146
ZNF879	0.30088	0.008776
ZNHIT2	0.223696	0.041104
ZRSR2	0.34299	0.0161141
ZSCAN21	0.187976	0.0330937
ZSWIM1	0.243525	0.0169345
ZSWIM3	0.241048	0.0126032
