# Supplementary material for: Identification of diagnostic biomarkers and immune cell profiles associated with COPD integrated bioinformatics and machine learning
Source: J Cell Mol Med. 2024 Sep 30;28(18):e70107. doi: 10.1111/jcmm.70107 (PMC11440088; doi:10.1111/jcmm.70107)
Supplement: Supplementary file 12 — Appendix S12. [file JCMM-28-e70107-s011.xlsx]

## Sheet: Sheet1
Gene	log2FC	P-value
A1CF	-2.27038	0.000117
AACS	1.08998	0.000291
AADACL3	-1.39757	0.00377
AADAT	1.12692	5.61e-05
AAMP	1.12768	0.00238
AATK	-1.66283	0.000694
ABCA1	-1.4314	4.77e-05
ABCA13	1.89762	0.00948
ABCA3	1.31701	6.76e-05
ABCA8	-1.48097	0.000619
ABCB1	-1.94472	0.00018
ABCC13	-1.20654	0.00786
ABCF2	1.16518	0.00174
ABHD13	1.09267	0.0021
ABHD2	1.97825	0.000537
ABL2	1.0114	0.000781
ABLIM3	-1.33211	0.000136
ABO	-1.67811	0.00129
ABTB1	-1.00923	0.000122
ACADS	1.40713	0.0007
ACBD7	-1.84212	0.00175
ACIN1	-1.21679	0.000149
ACOT7	1.25458	0.00328
ACPP	1.31332	0.00313
ACSBG1	-2.79931	3.06e-06
ACSF3	1.59117	0.00166
ACSL1	1.09636	0.00118
ACSM3	1.01081	0.00258
ACTA2	1.17669	0.00352
ACTB	-1.0431	0.000524
ACTG1	1.65166	0.000297
ACTL8	-1.29246	0.00592
ACTR3C	-1.72645	0.00488
ACVR1	1.05057	0.000404
ACVR1C	-1.082	0.00415
ADAM20	-1.6685	0.000817
ADAM7	-1.25254	0.00317
ADAMTS1	1.08107	0.0205
ADAMTS19	-1.058	0.0248
ADAMTS3	1.10496	0.00211
ADAMTS4	1.99194	0.0329
ADAMTS7	-1.49275	0.00664
ADAMTS9	1.32983	0.00255
ADAMTSL2	1.20838	0.0126
ADAMTSL4	1.13384	0.00339
ADARB1	-1.10836	0.000114
ADAT1	1.34669	0.000908
ADC	1.38909	0.00085
ADCK1	1.83392	2.12e-06
ADCY2	-1.41253	0.00503
ADCY6	1.35512	0.000797
ADD3	1.08443	0.005
ADORA2A	1.35644	0.0037
ADPGK	1.43337	1.36e-05
AEN	2.7637	4.78e-07
AFF1	-1.73531	0.000125
AFF3	-1.34085	0.000342
AGFG1	1.31534	6.61e-05
AGR2	1.14447	0.00255
AGSK1	-1.35625	0.00286
AGTR1	1.50839	0.00198
AGTR2	2.86936	0.00189
AGTRAP	1.68994	0.000914
AGXT2L1	-1.11978	0.00562
AHCTF1	-1.15295	0.000597
AHCY	2.19297	0.00107
AHR	1.00026	0.00298
AHRR	1.89712	0.0192
AHSA1	1.11466	0.00511
AIDA	1.20651	0.00298
AIF1L	-1.08706	0.000384
AIFM3	1.41736	1.15e-05
AIMP2	1.18748	0.000237
AJAP1	-1.00873	0.0412
AKAP11	-1.32045	2.45e-05
AKNA	-1.55867	0.000115
AKR1A1	1.84725	0.000279
AKR1B1	1.47332	0.000258
AKR7A2	1.28309	0.0252
AKR7L	-1.26518	0.0044
ALAD	1.41176	0.0114
ALAS1	1.39129	0.000189
ALDH1L1	1.07878	0.0343
ALDH3A1	2.01085	0.000321
ALDH3B2	-1.17273	0.00929
ALDH5A1	1.12788	0.000723
ALDH7A1	-1.27253	0.000256
ALG2	1.34143	2.31e-05
ALKBH1	1.39028	6.09e-05
ALMS1	-1.22584	0.000728
ALMS1P	-1.20127	0.000416
ALOX5AP	1.27882	0.00477
ALPL	1.24133	0.00154
ALS2	1.75209	2.41e-06
ALX4	-1.92891	0.0147
AMIGO1	-1.12679	1.21e-05
AMOT	-1.73584	9.82e-05
AMPD2	1.33231	0.000245
AMZ1	-1.04563	0.0458
ANAPC1	-1.01547	0.00348
ANGPTL1	-1.04284	0.0149
ANGPTL7	-1.3012	0.00708
ANK3	-1.49182	0.00358
ANKFY1	-1.00911	0.0168
ANKIB1	1.7486	0.000131
ANKRD10	1.35492	9.42e-05
ANKRD11	-1.10975	3.76e-05
ANKRD17	-1.09954	0.00517
ANKRD20A1	-1.13398	0.00358
ANKRD20A2	-1.24025	0.0013
ANKRD20A5P	-1.34051	0.00276
ANKRD20A9P	-1.216	0.00947
ANKRD36B	-1.25051	0.00623
ANKRD43	-1.11474	0.00348
ANKRD46	1.46078	0.00258
ANKRD5	1.13113	0.000447
ANKRD54	1.07543	0.00044
ANO1	-1.24927	0.0263
ANP32D	-1.04509	0.00024
ANP32E	1.02845	0.000405
ANXA5	1.11183	0.000157
AP1B1	1.24123	0.00909
AP1S2	1.31647	0.000321
AP4S1	1.1417	0.000433
APBA1	-1.69477	0.00299
APBA2	-1.1322	0.0185
APC	-1.02013	6.04e-05
APC2	-1.02476	0.024
APEH	1.70461	0.0013
APOBEC1	-1.0475	0.018
APOBEC3D	-1.47308	0.000162
APOL4	-1.38576	0.00133
APOL5	-1.08052	0.000632
APP	-1.55956	2.17e-06
APTX	-1.03939	0.000345
AQP3	2.21978	2.07e-05
AQP8	-1.24649	0.00477
AQR	1.04746	2.24e-05
ARCN1	1.42521	0.00105
AREG	2.05713	0.000151
ARF1	1.48985	0.00147
ARF4	1.12392	4.59e-05
ARF6	1.74126	0.0009
ARGFX	-1.06439	0.007
ARGFXP2	-1.35786	0.0111
ARGLU1	-1.79594	8.42e-05
ARHGAP19	-1.05672	3.37e-05
ARHGAP23	-1.62857	0.000163
ARHGAP32	-1.12365	0.00149
ARHGEF33	-1.07618	0.0057
ARHGEF35	-1.35776	0.000114
ARHGEF38	-1.6315	0.0179
ARID1B	-1.15687	6.09e-05
ARID5B	1.21581	0.000351
ARIH1	-1.08632	0.000399
ARL11	-1.17744	0.00528
ARL17A	-1.19433	0.00691
ARL17B	-1.57748	0.0012
ARL6IP1	1.15279	0.00205
ARMC9	1.50936	5.99e-06
ARMCX6	1.79801	0.000401
ARNTL	-1.49317	0.00289
ARPC1B	1.76042	0.000189
ARPP19	1.06381	0.00277
ARR3	-1.05711	0.0159
ARSE	1.37801	0.000151
ARSH	-1.19094	0.00392
ARSJ	1.0056	0.00435
ASAP1-IT1	-1.19757	0.0231
ASAP3	-1.20301	0.00101
ASB8	1.44178	0.00125
ASCL4	-1.01593	0.0073
ASF1A	1.17653	0.0103
ASH1L	-1.37111	4.28e-05
ASPG	-1.91706	0.00304
ASPH	1.35295	8.99e-06
ASPHD2	1.19606	0.000826
ASPN	1.49451	0.00264
ATAD5	-1.02128	0.00174
ATF3	1.64932	0.0125
ATG13	1.25312	0.0039
ATG3	1.07335	0.00129
ATG5	1.08282	0.00206
ATL2	-1.27462	0.00154
ATOH8	-1.43186	0.00774
ATP10B	-1.21107	0.00202
ATP13A4	-1.33106	0.000605
ATP1B2	-1.02292	0.00932
ATP2B3	-1.10537	0.00135
ATP2C1	1.61391	3.5e-05
ATP5A1	1.38997	0.000348
ATP5B	1.23103	0.00104
ATP5G1	1.00689	0.000431
ATP6V0A4	1.00878	0.0233
ATP6V0D2	1.48951	0.0274
ATP6V1B2	1.12653	0.00102
ATP7A	-1.03222	0.000199
ATP8	-1.29993	0.000582
ATP8B2	-1.35771	0.000425
ATXN3	-1.37022	3.9e-05
AURKAPS1	-1.03265	0.0148
AUTS2	-1.41118	0.00296
AXIN2	-1.47605	0.000418
B3GNT9	1.21823	0.00362
B4GALNT3	-1.06965	0.013
BAALC	-1.02725	0.00473
BAGE	-1.46961	0.000528
BAGE4	-1.14897	0.00152
BAI3	1.00693	0.0352
BANK1	1.18042	0.0214
BAP1	1.59558	0.00221
BBIP1	1.43082	8.99e-05
BCAS3	-1.00184	0.00188
BCAT1	1.3151	0.000227
BCCIP	1.16524	0.000451
BCKDHB	1.15907	0.0032
BCKDK	1.15162	0.00179
BCL2A1	1.48181	0.00434
BCL2L11	-1.49467	0.000349
BCL9L	-1.4404	0.00456
BCOR	-1.36517	0.0172
BDNF-AS1	-1.00907	0.00231
BEND6	-1.20267	0.025
BHLHA9	-1.55761	0.00104
BHLHE40	1.29675	0.0062
BICC1	-2.22232	0.000464
BICD1	-1.0678	0.0107
BLMH	1.20719	0.00111
BMI1	1.00577	0.00316
BOD1L	1.33402	0.000188
BOD1P	-1.46667	0.00686
BPIFB1	3.85134	0.03
BPNT1	1.06251	0.00063
BRD1	-1.25859	0.000155
BRD3	-1.31562	1.96e-06
BRD4	-1.41125	0.000191
BRD7	-1.0341	0.0252
BRK1	1.24378	0.00159
BRMS1	1.14686	0.00387
BRMS1L	1.74441	0.00153
BRSK1	-1.22854	0.000811
BRWD1	-1.22064	4.07e-05
BSCL2	1.13184	0.00936
BTBD10	1.0491	0.00033
BTBD8	-1.10277	0.00158
BTBD9	-1.08359	0.00104
BTD	1.42121	0.00302
BTF3P11	1.30957	0.000138
BTN2A1	-1.39384	2.21e-05
BTN3A1	-1.51719	2.49e-05
BTN3A2	-1.06803	0.00767
BTNL8	-1.11527	0.00357
BZRAP1	-1.69159	7.41e-05
C10orf113	-1.60707	0.00342
C10orf129	-1.3716	0.00203
C10orf46	1.28989	0.000247
C10orf53	-1.64396	0.000424
C11orf42	-1.16294	0.00302
C11orf45	1.00227	0.00911
C11orf70	1.21149	0.0146
C11orf9	-2.12148	5.03e-06
C11orf95	-1.65242	0.000532
C11orf96	1.15191	0.0147
C12orf33	-2.0242	0.000172
C12orf44	1.12013	0.00408
C12orf51	-1.62264	0.000236
C13orf15	1.12051	0.00222
C14orf1	1.0932	0.00108
C14orf159	-1.6686	0.000455
C14orf167	1.10769	0.00052
C14orf23	-2.45057	4.64e-05
C14orf28	-1.21902	0.000754
C14orf48	-1.14461	0.00925
C14orf82	-1.35743	0.00496
C15orf17	1.57062	0.00171
C15orf29	1.04524	0.01
C15orf5	-1.49093	0.000474
C16orf3	-1.19944	0.014
C16orf73	-2.55472	4.15e-06
C16orf86	-1.07257	0.00542
C17orf101	1.23366	0.000431
C17orf39	-1.16981	5.09e-06
C17orf53	-1.1023	0.00882
C17orf57	-1.28863	0.00331
C17orf58	1.0681	0.00218
C17orf59	1.81754	0.00799
C17orf80	-1.10123	8.37e-05
C18orf26	-1.01939	0.0227
C18orf32	1.55359	5.06e-05
C18orf42	-1.11072	0.0151
C18orf57	-1.00632	0.0297
C19orf26	-1.62951	0.000545
C19orf28	1.70667	0.000197
C19orf29-AS1	-1.07283	0.00169
C19orf33	-1.28325	0.00164
C19orf54	1.53222	0.00093
C19orf55	-1.13126	0.000518
C19orf59	1.48074	0.00499
C19orf68	-1.07902	2.95e-06
C1orf131	1.19243	0.00219
C1orf138	-1.71393	0.000833
C1orf145	-1.38712	0.0027
C1orf168	-1.4329	0.000819
C1orf177	-1.02596	0.0229
C1orf195	-1.1229	0.0455
C1orf220	-1.65027	0.000324
C1orf227	-2.25202	1.25e-05
C1orf35	-1.02462	9.34e-05
C1orf38	1.1997	0.00107
C1orf43	1.40558	0.000141
C1orf51	1.83959	0.00592
C1orf53	1.04844	0.00449
C1orf81	-1.58302	0.0203
C1orf86	-1.05701	0.00539
C1orf98	-1.03323	0.0104
C1QTNF1	1.36413	0.00311
C2	1.46018	4.53e-05
C20orf112	-1.35439	0.000779
C20orf203	-1.65916	0.00362
C20orf27	1.43614	0.0165
C20orf3	2.63555	0.000152
C20orf30	1.47243	0.000227
C20orf96	-1.07239	0.0145
C21orf119	1.13131	0.000112
C22orf28	1.00582	0.000839
C22orf29	-1.08299	5.81e-05
C22orf34	-1.35813	0.0313
C2CD2	1.28551	0.00237
C2orf18	1.36497	0.000925
C2orf28	1.42209	0.000176
C2orf43	1.43935	0.000151
C2orf49	1.95058	0.00106
C2orf51	-1.27985	0.00229
C2orf54	-1.13832	0.0185
C2orf72	-1.61953	0.0135
C2orf76	1.13372	0.000777
C3	1.12042	0.000422
C3orf35	-1.18616	0.0152
C3orf54	-1.07302	0.0218
C4B	1.03128	0.00476
C4orf19	1.3324	5.58e-05
C4orf21	-1.1862	0.00159
C4orf42	-1.04518	0.000167
C4orf50	-1.76845	0.000545
C4orf6	-1.26082	0.0206
C5orf25	-1.33379	0.000498
C5orf42	-1.05516	0.00737
C5orf56	-1.11307	0.0136
C6orf145	1.04242	0.00285
C6orf170	-1.01376	0.0095
C6orf174	-1.60014	6.01e-06
C6orf186	-1.01323	0.0152
C6orf201	-1.61534	0.0114
C6orf204	-1.5108	3.26e-05
C6orf211	1.31626	0.000338
C6orf221	-1.1684	0.00133
C6orf223	1.14822	0.0273
C6orf35	1.10729	0.000375
C6orf48	1.31852	0.000521
C6orf81	1.04235	0.0119
C7orf13	1.01488	0.011
C7orf31	-1.5607	8.1e-05
C7orf51	-1.19499	0.0284
C7orf54	-1.04171	0.0145
C7orf60	1.10119	0.000138
C8orf29	-1.09142	0.0145
C8orf4	1.6269	0.000137
C8orf40	1.02413	0.000368
C8orf45	-1.02884	0.0337
C8orf48	1.35954	0.00374
C8orf50	-1.48944	0.00346
C9orf106	-1.14342	0.0013
C9orf153	-1.09084	0.032
C9orf170	-1.59663	2.2e-05
C9orf4	-1.63452	0.000171
C9orf47	-1.08559	0.0423
C9orf71	-1.21766	0.00144
C9orf84	-1.39407	0.0136
CA12	1.3495	0.00195
CA5B	-1.93214	0.00032
CACNA1A	-1.27796	4.98e-05
CACNA1B	-1.71147	0.00675
CACNB2	-1.54503	0.000699
CACNG4	-1.06699	0.00102
CACYBP	-1.1508	7.16e-06
CADM2	-1.70905	0.00347
CALCA	1.24262	0.0225
CALCRL	-1.55727	0.00121
CALM1	1.53862	0.000257
CAMSAP2	-1.17283	5.23e-05
CANT1	1.29177	0.00529
CAP2	-1.40324	0.00447
CAPG	1.54978	0.00334
CAPN1	1.31213	0.00465
CAPN12	1.38627	0.00107
CAPZB	-1.15003	0.0382
CARS	1.24933	0.000862
CASC2	-1.85296	0.000961
CASD1	1.00287	0.000701
CASP3	-1.39979	0.000141
CASQ1	1.06497	0.038
CASQ2	1.24554	0.0324
CASS4	-1.26134	0.000281
CATSPER2	-1.13407	0.00927
CATSPERB	1.1606	0.002
CBFA2T2	-1.18405	0.0161
CBFB	1.37043	0.000631
CBLC	1.04033	0.0109
CBR3	1.01203	0.00562
CBWD5	1.00582	0.0161
CBWD7	-1.28469	0.00238
CBX5	-1.03795	8.97e-05
CC2D2B	-1.27476	0.0183
CCDC102B	-1.08648	0.000901
CCDC109B	1.12663	0.000352
CCDC114	-1.04544	0.031
CCDC121	-1.24624	0.0149
CCDC132	-1.04815	0.00211
CCDC144A	-1.76495	0.00323
CCDC147	-1.07515	0.0475
CCDC165	-1.04055	0.00282
CCDC167	1.02931	0.000886
CCDC24	1.20325	0.00145
CCDC56	1.13597	0.000344
CCDC6	-1.18023	0.000123
CCDC80	1.17762	0.00434
CCL13	1.80486	0.00572
CCL14	-1.03053	0.00546
CCL18	2.1769	0.00881
CCL20	2.31385	0.0107
CCL8	2.07189	0.0124
CCNB1	1.16427	0.000871
CCNC	-1.39692	0.00673
CCND1	1.45446	0.00169
CCND3	1.09422	0.00373
CCNDBP1	1.07186	0.000511
CCNYL1	1.65756	1.29e-05
CCR2	1.22048	0.0221
CCRL2	1.18855	0.00981
CD1A	1.88132	0.002
CD1E	1.06791	0.0276
CD200	1.17811	0.0234
CD2BP2	1.38997	0.0025
CD300C	1.02958	0.0252
CD3G	-1.41587	2.14e-05
CD47	1.52306	0.000571
CD79B	1.39255	0.0113
CD86	-3.84112	5.12e-05
CD93	1.43738	0.0011
CD99L2	-1.43383	0.00636
CDC123	1.30991	0.000103
CDC14B	-1.09649	0.00106
CDCP1	1.37725	0.00599
CDIPT	1.23717	0.0152
CDK13	-1.0694	0.00162
CDK5RAP1	1.06612	0.00402
CDKAL1	-1.02115	0.00117
CDKN3	1.22384	0.0157
CDR1	-1.19367	0.00306
CDRT1	-1.1406	0.00896
CECR3	-1.39516	0.00905
CECR9	-1.37472	0.0268
CELA3A	-1.55106	0.0119
CELF1	-1.59153	0.000303
CELF4	-1.11157	0.000305
CELF6	-1.34655	0.00072
CENPC1	-1.18331	0.000157
CENPE	1.44887	0.000255
CENPH	1.51329	0.000471
CENPO	-1.34142	0.000565
CENPP	-1.01096	0.000241
CENPT	-1.8092	3.25e-05
CEP104	-1.27385	0.000396
CEP120	-2.02346	0.000125
CEP128	-1.15916	0.000828
CEP350	-1.22595	4.39e-05
CEP44	-1.22334	0.00292
CEP76	1.10641	0.000123
CER1	-1.23173	0.0236
CES1P2	1.69781	0.00176
CETP	1.18187	0.0465
CFHR3	1.04409	0.0153
CFHR5	-1.99731	0.00218
CFLAR	-1.34005	0.00116
CGGBP1	1.04068	0.000682
CHCHD3	1.32382	5.11e-05
CHD5	-1.25154	0.00689
CHD6	-1.14304	0.00206
CHI3L2	1.48703	0.0246
CHIC1	-1.11285	9.9e-05
CHID1	1.11896	0.00429
CHIT1	2.95998	8.01e-05
CHMP1A	-1.04206	0.000325
CHMP4C	1.06895	0.0137
CHN1	1.4764	0.00112
CHODL	-1.32878	0.0412
CHORDC1	-1.07468	0.000222
CHPF2	1.5924	0.00104
CHRDL1	-1.36091	0.000206
CHRM2	-1.1493	0.00659
CHRM4	1.72937	0.0202
CHRNA4	-1.92666	0.00247
CHST11	1.34602	0.000147
CHST14	1.34077	0.00821
CHST4	-1.16351	0.00455
CHST6	-1.01958	0.0014
CHST9-AS1	-1.01077	0.00759
CHTF8	1.40934	0.00158
CHTOP	-1.20125	0.000907
CIAPIN1	1.2876	0.0011
CIITA	-1.07697	0.00998
CILP	1.07293	0.00986
CIZ1	-1.23471	0.000305
CKMT2	1.14754	0.000322
CLASP1	-1.36772	0.0001
CLCN6	-1.90209	0.000362
CLDN1	1.16646	0.0467
CLDN2	2.3098	0.00104
CLDN7	1.17727	0.000233
CLDN9	-1.78589	0.00198
CLEC17A	-1.48979	0.00169
CLIC1	1.01373	0.00151
CLIC4	1.11241	0.00248
CLLU1OS	-1.23492	0.0257
CLN3	1.01441	0.0152
CLNK	-1.52863	0.000375
CLP1	1.94308	9.06e-05
CLPTM1	1.57164	0.000555
CMPK1	1.65058	0.000883
CMTM7	1.08956	0.000726
CNN2	-1.19651	0.000185
CNNM3	-1.22195	0.00017
CNOT3	-1.07669	0.00218
CNOT4	-1.10789	0.00125
CNOT8	1.55163	0.00116
CNPPD1	1.04071	0.0138
CNPY1	-1.14274	0.00133
CNPY3	1.11854	0.00706
CNR1	1.02071	0.00573
CNRIP1	-1.05141	0.000441
CNTN4	-1.69117	5.95e-05
CNTNAP3	-1.42379	0.00375
CNTRL	-1.19723	0.00202
COCH	1.00401	0.00783
COG3	1.00517	9.15e-05
COL11A2	-1.12713	0.00242
COL19A1	-1.25213	0.0164
COL20A1	-1.04615	0.0181
COL4A6	-1.39601	0.000177
COL5A1	-1.28055	0.00987
COL5A2	1.15604	0.0117
COL6A2	1.31452	0.00616
COL6A3	1.35596	0.000657
COLEC11	1.54372	0.000888
COMMD4	1.19919	0.00129
COMP	2.08199	0.00323
COMT	1.04614	0.00487
COPE	1.12656	0.00889
COPS5	1.07978	0.0019
COPS7B	-1.41473	0.000976
COPS8	1.13378	0.00143
COQ10B	1.22811	0.000305
CORO1C	1.01236	0.00134
CORO6	-1.1576	0.00151
COX10	1.27184	0.00909
COX15	1.21846	0.000153
COX4I1	1.59672	0.000272
COX6B2	-1.70745	0.00211
CPA6	-1.05063	0.0425
CPAMD8	-1.72637	0.000141
CPB2	1.33043	0.00681
CPD	1.47034	0.00128
CPEB4	1.11609	0.000872
CPSF1	1.29399	0.0067
CPVL	1.36898	0.00103
CPZ	2.01047	0.000153
CRABP1	-1.41549	0.0492
CRABP2	-1.16707	0.00153
CRCP	1.0383	0.0213
CREBL2	1.20477	0.000237
CRIP2	1.01683	0.015
CRK	1.06024	0.00322
CRKL	2.13721	2.28e-05
CRLF3	-1.16099	0.00143
CROT	-1.54959	0.000523
CRTAC1	1.10519	0.00318
CRTC3	1.11971	0.000877
CRY1	1.57952	3.74e-05
CRYGC	-1.89426	0.00228
CRYGD	-1.09596	0.0191
CRYGN	-1.21558	0.0024
CRYM	1.71361	5.71e-05
CSF3	2.07586	0.0174
CSN1S2BP	-1.21401	0.0396
CSRNP1	1.43233	0.00635
CST9L	-1.47459	0.00736
CSTB	1.24114	4.4e-05
CTHRC1	1.67366	0.000625
CTNND1	-1.22171	0.000542
CTNS	-1.11246	0.00127
CTSA	1.21226	0.00499
CTSL1	1.4046	0.00248
CTSS	1.38488	0.00597
CUL2	1.47333	0.000437
CUL4B	1.24378	0.000727
CUL9	-1.08365	0.00194
CUX2	-1.01666	0.0216
CXCL17	1.48108	0.000112
CXCL3	2.38382	0.00644
CXCL5	2.31585	0.000918
CXCL6	1.15192	0.00616
CXCR2P1	-1.1268	0.00401
CXorf1	-1.02928	0.03
CXorf36	-1.01577	0.0133
CXorf65	-1.39981	0.00202
CXorf66	-2.01158	0.000585
CYB561D1	-1.1136	2.88e-05
CYB5R4	1.12339	0.00143
CYBASC3	1.73395	0.000827
CYBRD1	-1.03682	6.51e-05
CYC1	1.38554	0.000353
CYCS	1.73833	0.000102
CYMP	-1.34871	0.0337
CYP11B1	-1.4691	0.000632
CYP19A1	-1.13689	0.00489
CYP1B1	1.56546	0.00153
CYP27B1	1.21542	0.00832
CYP2B6	-1.76734	0.00143
CYP2G1P	-1.89117	0.0127
CYP2S1	1.06022	0.00766
CYP3A7	-1.01878	0.0086
CYP4F11	-1.20771	0.0309
CYP4Z1	-1.57603	0.00191
CYR61	1.89875	0.000846
CYTH1	-1.02964	0.000486
CYTL1	1.60795	0.00965
CYYR1	-1.40022	0.000114
D21S2088E	-1.05482	0.00435
DAG1	1.38522	0.00556
DAP	1.39178	0.000156
DARC	1.22075	0.0134
DARS2	1.21324	8.72e-05
DBNL	-1.03301	0.00619
DCAF15	1.26802	0.00459
DCAF8	-1.38865	1.39e-05
DCDC2C	-1.69542	0.000378
DCK	1.32898	0.011
DCT	-1.00869	0.00321
DCTD	1.80558	0.000357
DCTN3	1.53683	0.00103
DCUN1D4	1.19848	0.000451
DCX	-1.59569	0.00646
DDC	1.13948	0.0215
DDI2	-1.36392	0.000152
DDRGK1	-1.04036	0.0318
DDX17	-1.07195	0.0151
DDX21	1.4315	0.000421
DDX3Y	5.92747	0.000772
DDX42	1.12248	0.00083
DDX5	1.01602	5.9e-05
DDX59	-1.15108	0.000107
DDX6	-1.06961	5e-05
DEFA5	-1.07695	0.0124
DEFA9P	-1.05073	0.0233
DEFB128	-1.73741	0.00549
DEFB130	-1.12536	0.0497
DEFB132	-1.15346	0.0133
DENND1A	-1.4127	0.000233
DENND2C	-1.2017	0.00845
DFNA5	1.8678	0.000154
DGAT2	1.94133	0.000369
DGKE	-1.52327	0.000307
DGKH	-1.18495	0.00102
DHPS	1.09248	0.00708
DHRS9	1.03906	0.00147
DHX32	1.94325	5.21e-06
DHX38	1.26236	0.00286
DIAPH1	-1.28683	0.000151
DIO2	-1.05881	0.017
DIO3OS	-1.16677	0.0284
DIP2B	1.34276	0.000136
DIP2C	-1.84573	0.000389
DIRAS3	1.02248	0.0228
DIS3L2	-1.37195	4.62e-05
DISP1	-1.487	0.00446
DKFZP434L187	-1.05855	0.0263
DKFZp451A211	-1.26954	0.00815
DKFZp547G183	-1.30502	0.00332
DKFZp547J222	-1.39812	0.0132
DKFZP564C152	-1.00509	0.0024
DKFZP586B0319	-1.05365	0.0163
DKFZp686M1136	-1.00874	0.0152
DKK1	2.33854	0.000281
DLC1	1.27006	0.000882
DLG1	-1.09486	2.47e-05
DLK1	-1.56962	0.00408
DMBT1	1.51951	0.0197
DMRTA1	1.03844	0.00723
DMTF1	-1.3193	0.001
DMXL2	-1.36592	0.00531
DNAH14	-1.46616	0.00312
DNAJA1	1.38214	0.00159
DNAJA3	1.11518	0.000233
DNAJB6	1.17105	7.17e-05
DNAJB9	1.36198	0.000428
DNAJC14	-1.29675	0.000218
DNAJC25	1.11044	0.000324
DNAJC27-AS1	-1.34076	0.00132
DNASE2	1.45788	0.00242
DNASE2B	1.80114	0.00719
DND1	-1.22538	0.00145
DNM1	-1.37323	0.00352
DNM1P46	-1.58369	0.00127
DNM3	-1.20816	0.000553
DNMT3A	-1.43308	4.51e-05
DNMT3L	-1.09333	0.0108
DNPEP	1.72486	0.00381
DOCK2	1.01098	0.0351
DOCK9	-1.84927	0.000382
DOHH	1.51012	0.00369
DOK3	-1.30049	0.00322
DOK5	1.17616	0.00784
DOPEY2	1.45643	6.64e-05
DPAGT1	1.46076	0.000217
DPH3	1.19299	0.000981
DPP3	1.09936	0.00112
DPP4	1.05071	0.000427
DPP6	-2.05716	0.000347
DPPA3	-1.23756	0.0305
DPRXP4	-1.57717	0.00274
DPY19L1	1.23327	0.000529
DPYD	1.21363	0.00054
DRAM1	1.14365	8.62e-05
DSC3	-1.03224	0.0123
DSEL	-1.28558	4.13e-06
DSP	-1.10836	0.00562
DUSP1	1.0751	0.0132
DUSP14	1.09026	0.00119
DUSP2	1.07332	0.0378
DUSP21	-1.26485	0.00127
DUSP5	1.74223	0.00123
DUSP5P	-1.36345	0.00103
DUSP9	-1.18764	0.00072
DUX4	-1.24911	0.000867
DUX4L4	-1.31241	0.00533
DVL1	1.44782	0.00747
DYRK1A	-1.36801	0.000166
DYRK3	1.3028	0.00112
E2F4	1.54514	0.00198
EAF1	1.39578	0.00135
EARS2	1.05973	0.000924
EBF1	1.10956	0.0385
EBLN2	-1.19331	0.00903
EBPL	-1.66805	0.00226
ECEL1P2	-1.31413	0.00241
ECH1	1.71192	0.00089
EDA2R	-1.46708	0.000146
EDARADD	1.49082	8.3e-05
EDEM3	-1.20775	0.000116
EDN2	1.853	0.028
EEF1A1	1.00709	6.02e-05
EEF2	1.39019	0.000791
EFCAB4B	-1.48775	0.000254
EFHC2	-1.79999	0.00311
EFNB1	-1.09205	0.000112
EFR3B	-1.34448	9.85e-05
EFTUD1	-1.07393	0.00136
EGF	1.34672	0.000249
EGFEM1P	-1.61663	0.000341
EGFR	-1.16813	0.000419
EI24	1.11241	0.00977
EIF1AY	1.79275	2.8e-05
EIF2B4	1.22872	0.00157
EIF2B5	1.03308	0.000843
EIF2S2	1.27503	7.92e-05
EIF3I	1.04707	5.44e-05
EIF3IP1	-1.01584	0.0167
EIF4G1	1.124	0.00101
ELANE	1.43153	0.00343
ELF3	1.32583	0.00787
ELF5	2.34273	1.58e-05
ELK1	-1.71444	0.000436
ELK4	-1.29456	7.39e-05
ELMOD3	1.14728	0.00205
ELOF1	1.49488	0.000852
ELOVL1	1.02057	0.0111
ELOVL6	1.20935	0.000457
EMG1	1.26676	0.000923
EML5	-1.08266	0.00246
EMX2OS	-1.16947	0.0254
ENG	1.3825	0.00863
ENO1	1.21541	0.000371
ENOPH1	1.02981	0.00213
ENTPD1	-1.05124	0.0136
ENTPD2	-1.06988	0.0139
EP400	1.2207	0.000411
EPB41L4A	-1.08661	0.000162
EPHA1	1.8709	0.00047
EPHA2	1.06595	0.00998
EPHA6	-1.54221	0.000961
EPHA7	-1.29662	0.00471
EPHA8	1.0502	0.00229
EPS15	-1.39074	0.000382
ERBB2	-1.2962	2.7e-05
ERBB3	-1.14233	0.0135
ERG	-1.18036	5.79e-05
ERGIC2	1.01042	0.00698
ERGIC3	1.22334	0.00359
ERI2	1.13074	0.0019
ERMAP	1.16493	0.00209
ERMN	-1.28737	0.0196
ERRFI1	1.49954	0.00178
ERV18-1	-1.14179	0.00689
ERV3-1	-1.05645	0.0433
ESPL1	1.04946	0.00559
ESR1	1.27175	0.00158
ESRRA	1.67455	0.0019
ESYT1	1.01709	0.00177
ESYT3	-1.54507	0.00124
ETF1	1.6097	0.00129
ETS2	1.33403	0.000609
ETV3	-1.22671	0.000793
EWSR1	-1.47831	0.00182
EXOC2	1.1998	0.00817
EXOG	-1.05726	0.00283
EXOSC5	1.28418	0.00306
EXOSC7	1.0021	0.0015
EYA3	-1.1048	0.000845
F10	1.03734	0.0226
F3	1.03635	0.00373
F7	-1.63268	0.0118
FABP4	1.5178	0.0164
FADS3	1.09229	0.0423
FAH	1.30541	0.000445
FAM106CP	-1.05305	0.0387
FAM108A1	1.29427	0.00556
FAM115C	-1.72139	0.0011
FAM117B	-1.0619	0.000932
FAM118A	-1.69667	0.00179
FAM118B	1.53509	1.02e-06
FAM127B	1.10252	0.00122
FAM129C	-1.04971	0.00842
FAM134A	1.19486	0.00866
FAM135A	1.33826	6.95e-05
FAM151A	-1.42282	0.00227
FAM160A1	-1.34134	0.000574
FAM160B1	-1.00375	0.00247
FAM163B	-1.33522	0.00526
FAM166A	-1.01558	0.0132
FAM167A	-1.74413	0.000247
FAM168A	-1.07023	0.0284
FAM168B	1.15296	0.00733
FAM169A	-1.09802	0.000468
FAM175B	1.44268	5.12e-05
FAM178A	-1.00788	0.0061
FAM198A	-1.55699	0.0107
FAM201B	-1.21168	0.0114
FAM205B	-1.0158	0.0152
FAM21C	-2.29682	0.000393
FAM22D	-1.57055	0.00303
FAM22F	-1.08425	0.00183
FAM25C	-1.02307	0.00193
FAM40A	-1.35314	0.00241
FAM47A	-1.01365	0.0496
FAM47B	-1.11434	0.0285
FAM57A	1.09334	0.000358
FAM60A	-1.04263	0.000224
FAM65C	1.28467	0.00262
FAM83D	1.88092	0.000897
FAM8A1	1.82892	4.63e-05
FAM90A10	-1.08299	0.0156
FAM96A	1.37704	0.00216
FANCD2	1.11731	0.000234
FAR1	-1.10454	0.00112
FARP1	-1.07372	0.00267
FAT2	-3.50274	4.37e-05
FAT4	-1.19708	4.43e-05
FBLIM1	1.21539	0.00162
FBLN1	1.5996	0.0015
FBN3	-1.94107	0.00117
FBRS	-1.10119	0.00228
FBXL20	-1.15882	0.000175
FBXL5	1.00157	0.00146
FBXL7	-1.47207	0.00125
FBXO22	1.66525	9.9e-05
FBXO34	1.00438	0.00104
FBXO47	-1.03811	0.0119
FBXO6	1.01991	0.0027
FBXW12	-1.31735	0.0268
FCGR2A	1.07095	0.00494
FCHO2	1.14908	0.000293
FCN1	1.16626	0.0309
FCRL5	1.06274	0.0389
FDPSL2A	1.68916	0.000173
FEN1	1.02247	0.0337
FER1L6-AS1	-1.85048	0.000574
FERMT3	1.31555	0.00123
FES	1.01637	0.000972
FEZF2	-1.29421	0.0291
FGA	2.36496	0.000267
FGD2	-1.21609	0.0054
FGF1	-1.7572	0.000237
FGF14-IT1	-1.73859	0.00292
FGF8	1.02517	0.0168
FGFBP1	3.06565	2.5e-05
FGG	5.39987	3.76e-06
FHL1	-2.01928	9.87e-05
FHL2	-1.27779	0.00161
FIBIN	-1.06019	0.0355
FIBP	1.08488	0.0021
FILIP1L	1.50147	8.32e-05
FLCN	1.3992	0.00186
FLG	-1.23761	0.00252
FLJ13197	-1.73434	2.61e-05
FLJ14107	-1.05994	0.00584
FLJ21369	-1.4348	0.0101
FLJ25363	-1.16213	0.0361
FLJ25694	-1.68132	0.00202
FLJ26332	-1.02642	0.00037
FLJ27502	-2.08213	0.000453
FLJ31306	-1.12773	0.00252
FLJ35424	-1.7491	0.00912
FLJ36000	-1.0111	0.00415
FLJ37201	-1.42831	0.000637
FLJ37786	-1.73283	0.00216
FLJ38717	-1.84637	0.00084
FLJ39639	-1.14951	8.32e-05
FLJ39653	-1.36054	0.00727
FLJ40039	-1.00446	0.00692
FLJ41327	-1.03749	0.0147
FLJ42351	-2.05839	0.00107
FLJ42392	-1.25035	0.00177
FLJ42393	-1.15353	0.0429
FLJ44342	-1.31316	0.00178
FLJ45340	-1.95444	6.5e-05
FLT4	-1.32549	0.0144
FLVCR2	1.55817	0.00893
FMN2	-1.2042	0.0267
FNDC4	1.34111	0.000198
FNIP1	-1.0196	0.000313
FOSL2	-1.08022	0.0233
FOXA3	-1.27322	0.0167
FOXD2	-1.85545	0.000202
FOXE3	-1.06074	0.00827
FOXM1	1.62092	0.00239
FOXP2	-1.01037	0.0157
FOXP3	-1.20981	0.00528
FOXP4	1.10343	0.000571
FP588	-1.04857	0.000495
FPR3	1.1136	0.00552
FRAS1	-1.54807	0.00391
FREM1	-1.58997	0.00121
FRMD4A	-1.96036	0.000118
FRY	-1.13281	0.00325
FSCB	-1.21147	0.001
FSIP2	-1.47803	0.0419
FTL	1.66672	7.41e-05
FUCA1	1.30534	0.000103
FUNDC2	1.33968	0.00124
FURIN	1.12258	0.00478
FUS	1.41117	0.00101
FUT6	-1.06356	0.00069
FXR2	1.14541	0.00796
FXYD5	-1.16767	0.000486
G6PD	1.28494	0.00239
GAB1	-1.01923	0.000323
GABARAP	1.03231	0.000421
GABARAPL1	1.04659	0.00323
GABARAPL2	1.26446	0.000544
GABBR1	-2.07354	0.000123
GABPB1	1.09753	0.000214
GABRE	-1.20862	0.00112
GAGE1	-1.06795	0.0421
GALE	1.49949	8.42e-05
GALM	1.14415	0.00123
GALNT11	2.10159	0.000454
GALNT13	-1.13361	0.0216
GALNT2	1.49514	0.000394
GALNT3	1.07287	0.00103
GAP43	-1.05021	0.0198
GAPVD1	-1.32945	0.00651
GARNL3	-1.96385	0.000143
GARS	1.49394	0.000101
GATA2	-1.61823	0.000496
GBAP1	1.08455	0.000243
GBAS	1.10615	0.000632
GBP1	1.55879	0.000525
GBP2	-1.10139	8.27e-06
GBP3	1.04612	0.00836
GBP6	-1.36492	0.00354
GCFC1	-1.16191	0.00295
GDAP1	-1.28023	0.000107
GDE1	1.06028	0.000161
GEMIN2	-1.14473	0.00246
GFOD1	-1.319	0.000117
GGN	-1.31856	0.0105
GGTLC1	-1.21535	0.00222
GHR	-1.17921	0.00154
GIT1	-1.15856	0.000171
GJA1	1.05436	0.0179
GJA8	-1.59904	0.00235
GJA9	-1.13491	0.0062
GJB1	1.12879	0.0111
GKN1	-1.25709	0.012
GLB1L3	-1.17169	0.0116
GLI2	-1.41611	0.00313
GLIPR1L2	-1.16876	0.0178
GLIS2	-1.05903	0.00261
GLS	1.20572	6.3e-06
GLS2	1.5931	7.31e-05
GLT25D2	-1.61737	0.000174
GMFB	-1.12942	0.000215
GML	-1.25991	0.00478
GMPPB	2.3987	2.04e-05
GMPR2	1.03968	0.00129
GNAI1	1.22431	0.0102
GNAI3	-1.08952	0.000177
GNAO1	-1.38982	0.00229
GNAQ	-1.13181	0.000705
GNAS	1.46944	0.002
GNAZ	-1.32423	0.000662
GNB2	1.43046	0.00205
GNB2L1	1.07325	0.00176
GNMT	1.01731	0.0133
GNRHR	-1.77048	0.00218
GOLGA4	1.13344	8.09e-05
GOLGA6L6	-1.21129	0.0214
GOLGB1	-1.4266	7.89e-05
GOLM1	2.1471	2.4e-05
GON4L	-1.27737	7.59e-05
GPAA1	1.67748	0.00205
GPC6	-1.1676	0.00633
GPN1	1.23226	0.000188
GPNMB	1.01017	0.0085
GPR108	1.00093	0.00211
GPR110	1.43758	0.00449
GPR113	-1.10896	0.0207
GPR114	-1.68776	0.00045
GPR125	-1.0278	0.00408
GPR135	-1.00629	0.00876
GPR137	1.08278	0.00535
GPR152	1.86	0.00649
GPR179	-3.45104	3.98e-05
GPR182	-2.13463	1.47e-05
GPR22	-1.21118	0.041
GPR3	-1.02059	0.0201
GPR35	-1.35439	0.00666
GPR75	-1.19065	0.0368
GPR97	-1.14402	0.000863
GPRIN2	-1.00921	0.00695
GPRIN3	1.04256	0.016
GPSM1	-1.15455	0.000311
GPX5	-1.17917	0.00699
GRAMD1A	1.03186	0.0119
GRAMD2	-1.18916	0.000196
GRB2	1.13602	0.00934
GREM1	2.07309	0.00195
GRIA1	-1.20725	0.0039
GRIA2	-1.04904	0.0316
GRID2IP	-1.11112	0.00185
GRIK2	-1.50481	0.000823
GRIK3	-1.15847	0.0303
GRIN2C	-1.0868	0.0125
GRINA	1.01602	0.00792
GRIP1	-1.07377	0.00314
GRIP2	-1.43192	0.0356
GRK1	-1.00897	0.035
GRK5	-1.43548	4.43e-06
GRM2	-1.92386	0.00145
GRM5	-1.15366	0.0249
GRM8	-1.12093	0.0013
GRPR	-1.19539	0.00375
GRTP1	1.4911	0.00679
GSDMD	1.08207	0.00693
GSTA4	1.21859	8.7e-05
GSTA5	2.12702	0.0217
GSTO1	1.02566	0.000754
GSTO2	1.00131	0.0106
GSTTP2	-1.7871	0.00601
GSX1	-1.23396	0.0315
GTF2A1	-1.16716	2.98e-06
GTF2E1	1.03744	0.000421
GTF2H4	1.33498	0.00252
GTF2IRD2	-1.32765	0.000124
GTF3C1	1.18859	0.0259
GTPBP3	-1.26454	8.37e-05
GUK1	1.14769	0.00372
GUSBP1	-1.93304	0.000178
GVINP1	-1.27334	0.000138
GYG2	3.02094	0.000926
GYG2P1	2.11436	0.00647
GYPE	-1.08315	0.0239
GZF1	1.26259	0.000396
GZMH	-1.58083	0.0027
H2AFB2	-1.15744	0.0241
H2AFB3	-1.47001	0.00498
H2AFJ	-1.09892	0.000854
H2AFZ	1.37051	0.00033
H2BFXP	-1.72191	0.00487
H6PD	1.07639	0.0153
HABP2	1.33447	0.0167
HACE1	1.22389	0.0012
HADHA	1.50939	0.000498
HAND2	-1.00945	0.0101
HAPLN2	-1.19929	0.00258
HAS2	1.57231	0.00401
HAUS5	-1.01284	0.00053
HBEGF	2.81476	0.00107
HBZ	-1.12222	0.000989
HDAC11	-1.19219	0.000104
HDAC8	-1.00085	0.00206
HDDC2	1.20786	0.000635
HDGFRP2	-1.15974	0.00865
HDHD3	1.13009	0.032
HEATR7A	-1.26706	0.00216
HEATR8	-1.18222	0.0131
HECW1	-1.01884	0.0408
HECW2	-1.00334	0.00433
HERC2	-1.24125	0.00153
HERC2P4	-1.34889	0.00516
HERC5	1.10372	0.00671
HERC6	1.49722	0.00304
HEXB	1.14683	0.000408
HHIPL1	-1.13841	0.00105
HHLA2	-1.65987	0.0117
HIATL1	1.02683	0.00376
HIF1A	1.11181	0.000941
HIP1R	-1.3102	0.00213
HIPK2	-1.37703	0.00015
HIST1H1D	-1.07197	0.00729
HIST1H2AM	-1.13332	0.00207
HIST1H2BA	-1.6914	0.00888
HIST1H2BK	1.00096	0.000121
HIST1H2BN	-1.22641	0.00188
HIST1H3H	-1.05868	0.00814
HIST1H4A	-1.32541	0.000155
HIST1H4B	-1.13052	8.92e-05
HIST1H4D	-1.17967	0.000447
HIST1H4E	-1.45771	0.00018
HIST2H2AC	-1.10302	0.00287
HIST2H2BE	-1.52234	0.00445
HK1	1.2322	0.000259
HK3	1.84493	0.000348
HKDC1	1.38624	0.000923
HLA-DOA	-1.19976	0.00325
HLA-DPA1	1.36656	0.00133
HLA-DPB1	1.79464	0.000541
HLA-DQB2	1.19147	0.0336
HLA-DRA	1.26383	0.000441
HLA-DRB3	1.32506	0.00379
HLA-DRB6	1.81317	0.0445
HM13	1.39239	0.000792
HMBOX1	-4.40314	4.5e-05
HMGCLL1	1.38433	0.00811
HMGCR	1.14699	0.000568
HMGCS1	1.38655	0.000441
HMGN2	1.10574	0.00085
HMX2	-1.06931	0.00761
HN1L	-1.06469	0.00192
HNF4G	-1.05583	0.0206
HNRNPA1L2	-1.12427	0.00023
HNRNPA2B1	1.32337	0.000885
HNRNPH2	1.15914	0.000379
HNRNPH3	1.18449	0.00178
HOMER2	-1.09422	0.00201
HOXA6	-1.71209	2.39e-05
HOXA9	-1.03104	0.0296
HOXB3	-1.39832	0.000331
HOXD1	1.94478	0.000537
HOXD3	-2.11422	0.00438
HPCAL1	1.43308	0.00586
HPN	1.51248	9.31e-05
HPR	2.05254	0.00411
HPS1	1.04795	0.00356
HPSE	1.43943	0.00531
HPX-2	-1.01677	0.028
HRAS	1.17947	0.00422
HS3ST2	2.12994	3.78e-05
HS6ST2	1.04402	0.0105
HSD17B4	1.05453	0.00013
HSD17B6	1.32322	0.0067
HSD17B7	1.43569	7.97e-06
HSD52	-1.05145	0.0011
HSDL1	1.18403	0.00134
HSP90AB1	1.10017	0.00221
HSPA2	1.31869	0.00115
HSPB11	-1.76792	0.000884
HSPBAP1	-1.01025	0.0232
HSPG2	-1.25517	0.0028
HTATIP2	1.43606	8.4e-05
HTATSF1P2	-1.67226	0.00256
HTR1F	-1.4888	2.7e-05
HTR2B	1.53203	0.000546
HTRA3	-1.27484	0.000738
HULC	-1.66915	3.85e-05
HYAL4	-1.49269	0.0022
HYDIN2	-1.04998	0.0284
ID3	1.22775	0.0114
IDH1	1.17627	0.00115
IDH2	1.29617	0.00044
IDH3B	1.36512	0.00107
IDI1	1.42068	5.67e-05
IER3	2.15056	0.0028
IER3IP1	1.4005	0.000436
IFNA6	-1.09167	0.0324
IFNA7	-1.16692	0.0472
IGF1	1.83144	0.00047
IGF1R	-1.24823	4.85e-05
IGF2BP2	-1.20322	0.000814
IGFALS	-1.26028	0.00168
IGLL1	1.77521	0.00393
IGLL5	1.54509	0.00937
IGLON5	-1.44623	0.0102
IGSF1	-1.39635	0.0158
IGSF5	-1.03602	0.00684
IGSF9B	-1.12311	0.00489
IHH	-1.25869	0.00274
IKZF1	-1.35173	6.33e-05
IKZF2	-1.32649	0.000221
IL10RB	1.66781	0.000263
IL16	-1.01114	0.0048
IL18R1	-1.08819	0.0187
IL1F10	-1.29502	0.00744
IL1RL2	-1.05528	0.0362
IL27	-1.07062	0.0343
IL34	1.01786	0.0128
IL4R	-1.40402	0.0449
IL6	2.78014	0.00869
IL7R	-1.01377	0.0268
IMMT	-1.55511	0.000176
IMP5	-1.0102	0.00967
IMPA2	2.40491	0.000279
IMPAD1	1.02007	0.000178
INADL	-1.3598	0.00174
INO80	1.52445	0.000812
INO80C	1.00194	0.000499
INSIG2	1.85793	0.000541
INSL3	-1.05447	0.00105
INTS4	-1.25717	0.000693
INTS5	1.13557	0.014
INTS6	-1.37149	0.000583
IPO7	-1.0585	4.52e-05
IQCC	1.07185	0.00825
IRF2BP1	-1.19886	0.000203
IRF4	1.7481	0.000182
IRX2	-1.19387	0.000175
IRX3	-1.03994	0.00303
ISLR2	-1.18086	0.0417
IST1	1.92479	8.3e-05
ITGA10	-1.2347	0.00165
ITGAE	1.25652	0.000298
ITGAM	1.14168	0.00259
ITGB1BP1	1.13275	0.00168
ITGB5	1.52236	0.000468
ITLN2	-1.00323	0.0428
ITM2C	1.99029	0.00477
IWS1	1.35143	0.00047
JAG2	1.36039	0.000778
JAM3	1.84179	0.00176
JHDM1D	1.0591	0.00288
JMJD6	1.56849	5e-05
JPX	-1.61947	1.42e-05
KALRN	-1.82576	0.00808
KANK3	-1.39964	0.00194
KANK4	-1.1483	0.000131
KANSL3	1.32262	0.00126
KAT6B	-1.77162	0.000328
KBTBD2	1.44544	0.000175
KBTBD4	2.06408	0.000193
KCNA4	-1.36047	0.00378
KCNE1	-1.81633	0.00371
KCNE3	1.20878	0.0145
KCNJ13	-1.12072	0.0136
KCNJ5	1.11417	0.0218
KCNK6	1.06782	0.0185
KCNMA1	-1.76933	0.000552
KCNMB2	1.3226	0.00788
KCNQ2	1.32355	0.0114
KCNU1	-1.08572	0.0184
KCTD14	1.27208	0.00438
KCTD3	-1.34819	0.000131
KDELR3	1.21912	0.000738
KDM3A	1.57212	4.75e-05
KDM5D	3.8471	0.000909
KDM6A	-1.10375	0.000233
KDM6B	1.44258	0.0334
KHSRP	-1.41784	0.000203
KIAA0087	-1.83325	0.00907
KIAA0090	1.07739	0.00105
KIAA0317	-1.19484	0.0015
KIAA0415	1.02941	0.0434
KIAA0509	-1.34247	0.0128
KIAA0664	1.00546	0.00286
KIAA0889	-1.08743	0.00175
KIAA1199	1.67358	0.0356
KIAA1244	1.24088	6.13e-05
KIAA1429	-1.22751	0.000406
KIAA1598	-1.07929	0.000307
KIAA1671	-1.26871	0.00018
KIAA1683	-1.84218	0.000434
KIAA1751	-1.19515	0.00866
KIAA1826	-1.11903	7.01e-05
KIAA1841	-1.52082	6.63e-05
KIAA1875	-1.78809	0.00216
KIAA2013	1.20954	0.00308
KIDINS220	1.67834	3.85e-05
KIF11	1.697	9.6e-06
KIF12	-1.10129	0.0158
KIF6	1.12967	0.0386
KIF7	1.66571	0.000497
KIR2DL2	-1.5827	0.00099
KIR2DL5A	-1.01826	0.0266
KIR2DS4	-1.08459	0.0162
KISS1	-1.27144	0.0148
KLB	1.95205	0.00137
KLC4	-1.30908	5.26e-05
KLF10	1.49392	0.000878
KLF12	-1.46619	0.000813
KLF14	-1.71834	0.00397
KLF17	-1.03096	0.0495
KLF7	-1.23738	0.000121
KLHDC8B	1.4972	0.00465
KLHL11	-1.03284	3.32e-05
KLHL14	-1.1145	0.00792
KLHL2	1.38959	0.000229
KLHL28	-1.21784	5.84e-05
KLHL31	-1.28583	0.00085
KLHL33	-1.29512	0.00275
KLHL8	1.03134	0.00126
KLK6	-1.01073	0.0107
KLK7	-2.46939	0.00121
KLK8	-1.86773	0.00419
KLRC4	-1.2081	0.000334
KLRD1	-1.32331	0.00129
KLRF1	-1.86237	0.000866
KNTC1	1.07651	7.16e-05
KRCC1	1.19756	0.000667
KRT14	1.8102	0.00332
KRT16P2	2.38941	6.27e-05
KRT17	1.50319	0.0304
KRT18	1.26356	0.0015
KRT25	-1.63607	0.00277
KRT26	-1.02343	0.0335
KRT31	-1.19283	0.034
KRT5	2.1495	0.00617
KRT74	-1.42422	0.018
KRT78	-1.41529	0.00271
KRT79	-2.50982	0.00148
KRTAP10-10	-1.07245	0.00798
KRTAP10-2	-1.33922	0.0108
KRTAP10-4	-1.69674	0.00824
KRTAP10-9	-1.11861	0.0288
KRTAP19-7	-1.03735	0.0495
KRTAP20-1	-1.44768	0.0011
KRTAP4-11	-1.3842	0.000353
KRTAP4-12	-1.76826	0.000197
KRTAP4-3	-1.33246	0.0175
KRTAP4-7	-1.33748	0.00412
KRTAP5-10	-1.04428	0.00566
KRTAP5-5	-1.78728	0.000932
KRTAP5-6	-1.25949	0.00496
KRTAP5-8	-1.19494	0.0188
KRTAP9-7	-1.37339	0.0135
KU-MEL-3	-1.09276	0.000961
KY	-1.05971	0.00136
LACTB2	1.03499	0.000223
LACTBL1	-1.08968	0.000524
LAIR2	-1.35202	0.0025
LAMA2	1.58208	0.000106
LAMA4	-1.22248	0.000189
LAMB2P1	-1.17758	1.16e-05
LAMC3	1.27797	0.0126
LANCL1	1.69712	0.000449
LAP3	1.04787	0.00215
LAPTM5	1.37366	0.00173
LARP1B	1.8678	9.07e-06
LATS1	-1.11889	0.000358
LCMT2	1.05533	0.000204
LCN2	1.81904	0.0148
LCN8	-1.14799	0.00387
LDB2	-1.00121	0.00853
LDHA	1.64563	0.000471
LDHAL6A	-1.4866	0.00491
LDHB	1.56922	1.09e-05
LDLR	1.13662	0.00135
LDLRAD3	-2.2313	0.000216
LENG8	-1.26025	0.000555
LEPR	-1.05237	0.000497
LEPROT	-1.89744	0.000175
LETM1	-1.4973	0.00162
LFNG	-1.17712	0.000204
LGMN	1.19236	0.00203
LHX1	-1.49065	0.00615
LHX9	1.49686	0.0018
LIMS3L	-1.073	0.0165
LIN28A	-1.01189	0.0367
LINC00032	-1.3692	0.00701
LINC00052	-1.10436	0.021
LINC00113	-1.23182	0.0102
LINC00158	-1.26852	0.00092
LINC00162	-1.14707	0.0102
LINC00173	-1.37799	0.0015
LINC00230A	2.61506	0.0185
LINC00265	-1.05175	0.0113
LINC00273	-1.44786	0.0144
LINC00301	-2.02949	0.00158
LINC00302	-2.22842	7.55e-05
LINC00328	-1.32856	0.0194
LINC00355	-1.60615	0.00478
LINC00410	-1.42951	0.0154
LINC00426	-1.1497	0.00189
LINC00494	-1.00881	0.00275
LINC00511	-1.38878	0.00949
LIPA	1.21131	0.0038
LMAN2	1.34011	0.00264
LMNA	1.92377	1.07e-05
LMO1	-1.24058	0.04
LMO3	1.44964	0.000205
LMTK2	-1.20106	0.000326
LMX1B	-1.7561	0.000386
LOC100126584	-1.25685	0.018
LOC100127885	-1.80461	0.000173
LOC100127909	-1.07944	0.0225
LOC100127940	-1.33535	0.00279
LOC100127946	-1.02411	0.00677
LOC100127951	-1.45968	0.009
LOC100128139	-1.23914	0.000477
LOC100128164	-1.57542	0.00125
LOC100128184	-1.2114	0.00196
LOC100128185	-1.44613	0.0203
LOC100128191	-1.11724	0.00359
LOC100128333	-1.37445	0.00578
LOC100128348	-1.28046	0.00208
LOC100128398	-1.49968	0.000134
LOC100128401	-1.81001	0.00264
LOC100128477	-1.34517	0.00423
LOC100128571	-1.08975	0.0262
LOC100128668	-1.81878	0.00015
LOC100128670	-1.01797	0.0289
LOC100128675	-1.19796	0.0102
LOC100128682	1.05582	0.0276
LOC100128792	-1.61811	0.00525
LOC100128811	-1.34582	0.0109
LOC100128851	-1.09574	0.00722
LOC100128869	-1.82947	0.000863
LOC100129111	-1.1411	0.018
LOC100129148	-1.42948	0.000286
LOC100129186	-1.19867	4.46e-05
LOC100129198	-1.69161	0.00142
LOC100129275	-1.95884	0.00166
LOC100129373	-1.47347	0.00336
LOC100129397	-1.02274	0.0186
LOC100129408	-1.49538	0.0265
LOC100129427	-1.11714	0.0356
LOC100129447	-1.27453	0.00493
LOC100129502	1.20259	0.00396
LOC100129662	-1.18283	0.00369
LOC100129846	-1.36693	0.00709
LOC100129869	-1.94216	0.00487
LOC100129884	-1.22424	0.0163
LOC100129888	-1.36948	0.000971
LOC100129995	-1.60612	0.000259
LOC100130000	-1.13643	0.00199
LOC100130015	-1.68534	0.000488
LOC100130097	-1.24276	0.0396
LOC100130193	-1.5219	0.012
LOC100130278	-1.08361	0.0126
LOC100130429	-1.81015	5.31e-05
LOC100130430	-1.37325	0.00102
LOC100130453	-1.16669	0.0126
LOC100130522	-1.19417	0.02
LOC100130581	-1.35882	0.00494
LOC100130642	-1.12829	0.00247
LOC100130894	-1.03811	0.0108
LOC100130913	-1.03214	0.00988
LOC100130992	-1.65554	0.000555
LOC100131066	-1.65537	0.00256
LOC100131096	-1.20199	0.000815
LOC100131180	-1.23581	0.021
LOC100131231	-1.35784	0.000467
LOC100131234	-1.25048	0.00107
LOC100131283	-1.10654	0.0139
LOC100131372	-1.20708	0.013
LOC100131434	-1.18085	0.00143
LOC100131551	-1.0619	0.00209
LOC100131581	-1.2314	0.0158
LOC100131662	-1.14167	0.0027
LOC100131820	-1.08548	0.0479
LOC100131822	-1.10182	0.0381
LOC100131826	-1.90123	0.00343
LOC100131829	-1.32313	0.00148
LOC100131864	-2.00131	7.71e-06
LOC100132077	-1.63868	0.000392
LOC100132111	-1.27348	0.000162
LOC100132147	-1.05011	0.0104
LOC100132249	-1.42161	0.000456
LOC100132273	-1.05001	0.000232
LOC100132292	-1.69903	0.00548
LOC100132356	-1.22951	0.000597
LOC100132495	-1.34374	0.00444
LOC100132731	-1.17095	0.0194
LOC100132790	-1.22328	0.00189
LOC100132831	1.65399	0.000823
LOC100132966	-1.5117	0.000947
LOC100133050	-2.05744	0.000139
LOC100133089	-1.32374	0.00708
LOC100133131	-1.89305	0.00872
LOC100133161	-1.03173	0.00433
LOC100133308	-1.05672	0.0163
LOC100133311	-1.12487	0.00425
LOC100133857	-1.53657	0.00747
LOC100133920	-1.04981	0.0269
LOC100134229	1.37551	0.000534
LOC100134237	-1.52433	0.00489
LOC100134240	-1.03283	0.00308
LOC100134409	-1.18018	0.0256
LOC100147773	-1.13845	0.00431
LOC100188947	-1.03652	0.000325
LOC100189589	-1.10629	0.023
LOC100190939	-1.03881	0.00509
LOC100190986	-1.47147	0.00285
LOC100216546	-1.22433	0.00628
LOC100272216	-1.14012	0.00904
LOC100287314	-1.0769	0.00809
LOC100288069	-1.15197	0.00682
LOC100288884	-1.35644	0.0232
LOC100289333	-1.11529	0.0495
LOC100505564	1.11138	0.00245
LOC100506190	-1.25677	0.00766
LOC100506191	-1.52383	0.000246
LOC100506390	-1.07415	0.000199
LOC100507073	-1.8506	0.000319
LOC100507199	-1.13836	0.0249
LOC100507547	-1.29235	0.000772
LOC100509196	-1.35645	0.00883
LOC100509553	-1.57828	0.00459
LOC100652838	-1.06706	4.34e-05
LOC100652869	-1.14048	0.00613
LOC100653080	-1.06244	0.0019
LOC100653210	1.86238	0.00165
LOC100653325	-1.09115	0.00925
LOC144571	-1.03739	0.00136
LOC144742	-1.24808	0.0165
LOC145783	-1.23851	0.000693
LOC146795	-1.3259	0.0331
LOC146880	-1.38983	0.0183
LOC148413	1.54662	0.0117
LOC148696	-1.01553	0.0332
LOC149134	-1.13473	0.00782
LOC150381	-1.01404	0.00725
LOC150622	-1.32082	0.00117
LOC151657	-1.80504	0.000205
LOC152578	-1.04885	0.0412
LOC153684	-1.12789	0.00891
LOC153811	-1.02194	0.0216
LOC154872	-1.10309	0.0253
LOC158863	-1.58768	0.00681
LOC170425	-1.20569	0.0133
LOC1720	-1.04463	0.0229
LOC200726	-1.06774	0.00821
LOC221814	-1.11455	0.000929
LOC253044	-1.6717	0.0051
LOC254057	-1.11126	0.0165
LOC254100	-1.03545	0.0454
LOC255480	-1.01683	0.00181
LOC256483	-1.18616	0.00647
LOC282980	1.02314	0.027
LOC283075	-1.00356	0.000391
LOC283335	-1.98858	0.00109
LOC283575	-1.31412	0.00493
LOC283713	-1.20877	0.00017
LOC283788	-1.0937	0.000558
LOC283887	-1.43514	0.029
LOC283888	-1.29304	0.00471
LOC283911	-1.0032	0.00373
LOC283922	-1.18884	0.0172
LOC284108	-1.07937	0.0366
LOC284215	-1.44527	0.00195
LOC284379	-1.26553	0.00705
LOC284454	-1.83642	0.00124
LOC284576	-1.49391	0.00269
LOC284581	-1.41058	0.00282
LOC284628	-1.12331	0.0244
LOC284630	-1.04145	0.015
LOC284939	-1.21346	0.00237
LOC284950	-1.27965	0.0203
LOC285178	-1.85173	4.55e-07
LOC285629	-1.46314	0.0173
LOC285696	-1.07743	0.00135
LOC285762	-1.00087	0.0151
LOC285965	-1.85947	0.00143
LOC286109	-1.47211	0.000634
LOC286149	-1.16973	0.0263
LOC338579	-1.8457	0.000939
LOC338667	-1.6147	0.000335
LOC339593	-1.19198	0.00776
LOC339807	-1.16966	0.00178
LOC339874	-1.06684	0.0112
LOC340178	-2.65084	6.54e-06
LOC340239	-1.61578	0.01
LOC340357	-1.22483	0.0313
LOC340515	-2.32416	0.000597
LOC345051	-1.01389	0.043
LOC374890	-1.48335	6.94e-05
LOC387646	-1.24657	0.00198
LOC389023	1.90323	0.0036
LOC389607	-1.48231	0.0134
LOC389676	-1.10275	0.0228
LOC389906	-1.10603	0.00985
LOC393078	-1.84487	0.000245
LOC399744	-1.20808	0.00494
LOC400568	-1.18544	0.00747
LOC400654	-1.55606	0.00876
LOC400657	1.14472	0.00469
LOC400685	-1.13041	0.00826
LOC400743	-1.39034	0.0407
LOC400756	-1.73686	8.39e-05
LOC400794	-1.65731	0.0108
LOC401037	-1.32913	0.00742
LOC401098	-1.03285	0.0181
LOC401164	-1.17637	0.0165
LOC401220	-1.03425	0.00587
LOC401357	-1.11211	0.00159
LOC401400	-1.14248	0.00394
LOC440292	1.22835	0.000896
LOC440337	-1.09408	0.00923
LOC440864	-1.16813	0.00441
LOC440934	1.23113	0.0179
LOC441025	-1.59905	0.000629
LOC441493	-1.49451	0.0125
LOC442421	-1.18222	0.00172
LOC503519	-1.07966	0.0388
LOC606724	-1.84846	0.000349
LOC619207	-1.14019	0.0112
LOC642648	-1.01411	0.0128
LOC642980	-1.49954	0.00182
LOC643441	-1.16843	0.00634
LOC643650	-1.77979	1.14e-05
LOC643802	-1.75014	0.000626
LOC643923	-1.6285	0.00344
LOC644145	-1.34398	0.0176
LOC644339	-1.23203	0.00447
LOC644727	-1.68386	8.19e-05
LOC645202	-1.39032	0.00512
LOC645249	-1.24221	0.000475
LOC646736	-1.3369	0.00172
LOC646851	-1.86459	0.00132
LOC647979	-1.03606	0.000249
LOC648044	-1.00347	0.0286
LOC651337	-1.05847	0.00195
LOC652276	-1.79887	0.00172
LOC653061	-1.4667	0.00131
LOC678655	-1.90434	0.000594
LOC727721	-1.21816	0.0169
LOC727869	-1.23164	0.00297
LOC727916	1.4495	0.0018
LOC728093	-1.54006	0.00327
LOC728099	-1.18338	0.0196
LOC728178	-1.22286	0.00901
LOC728254	-1.45972	0.000688
LOC728316	-1.32414	0.011
LOC728437	-1.2135	0.0211
LOC728743	-1.04454	0.000396
LOC729041	-1.0064	0.00703
LOC729047	-1.23612	0.034
LOC729088	-1.25413	0.000369
LOC729121	-1.77482	0.000964
LOC729313	1.0398	0.000109
LOC729737	-1.55494	4.95e-05
LOC729966	-1.20251	0.0124
LOC730102	-1.76606	8.31e-05
LOC730755	-1.73212	0.0286
LOC731275	-1.26413	0.000413
LOC731424	1.59922	0.00327
LOC731789	-1.82915	0.00249
LOC731932	-1.01165	0.0119
LOC90246	-1.33654	0.000148
LOC91450	-1.039	0.00236
LOC96610	2.28155	0.0019
LPAR4	-1.09572	0.0116
LPCAT1	1.556	3.62e-05
LPHN1	-1.07191	0.0254
LPHN2	-1.04096	0.00105
LPIN3	-1.01776	0.00174
LRP10	1.34691	0.00461
LRPPRC	1.05571	0.00209
LRRC1	-1.00036	0.0155
LRRC16A	1.23512	0.00617
LRRC2	-3.19641	7.16e-05
LRRC23	1.11295	0.0122
LRRC31	-1.03293	0.0459
LRRC37A2	-1.49725	0.00104
LRRC37A3	-1.657	0.000202
LRRC37B	-1.21024	0.000452
LRRC39	-1.87223	0.000172
LRRC3C	-1.04204	0.0104
LRRC41	1.06121	0.002
LRRC42	-1.3226	0.00205
LRRC4B	-1.21428	0.000899
LRRC55	-1.77353	0.000643
LRRC58	2.40496	2.54e-05
LRRC7	-1.23827	0.00287
LRRK2	1.11719	0.00306
LRRTM2	-1.3294	0.00385
LSM10	1.28584	0.000473
LSM14B	-1.39192	0.000145
LSM2	1.13349	0.00225
LSM4	1.55093	0.00285
LTA4H	-1.02749	0.0106
LTBR	1.13403	0.000371
LTN1	-1.89748	0.000119
LUC7L	-1.56672	0.000282
LUZP1	1.74545	0.00398
LUZP2	-1.59432	0.000658
LUZP4	-1.14619	0.0208
LY6G5B	-1.51901	0.00454
LY6G6E	-1.10174	0.00156
LYL1	1.32933	0.00569
LYPLA1	1.23091	0.00042
LYRM1	1.75702	0.000322
LYSMD2	1.19326	0.00069
LZTS2	-1.29137	0.00304
MACROD2	-1.44437	1.35e-05
MADCAM1	1.97387	0.0118
MAF1	1.37047	0.00723
MAFG	1.04632	0.013
MAGEB2	-1.29816	0.0117
MAGEB3	-1.2001	0.00647
MAGEB6	-1.08648	0.048
MAGEC1	-1.55217	0.0201
MAGED1	1.41529	0.000162
MAGEE1	-1.01474	0.000975
MAGEF1	1.33896	0.00378
MAGEL2	1.45931	0.004
MAK	1.12824	0.0391
MAML3	-1.70911	3.19e-06
MAMLD1	-1.51862	0.00262
MAN1A2	-1.25044	3.6e-05
MAN2A1	1.0458	0.000929
MAN2B1	1.4973	0.00159
MAN2B2	1.33007	0.00113
MANBAL	1.1098	0.00107
MAOB	1.47557	0.00299
MAP1LC3C	1.11535	0.0346
MAP2K1	1.68158	0.000887
MAP3K4	-1.43992	5.31e-05
MAP4	-1.36765	0.000634
MAPK10	1.33192	0.000664
MAPK13	1.18321	0.000301
MAPKAP1	1.37854	0.0105
MARK2	-1.06385	0.00056
MAS1L	-1.11203	0.0215
MASP2	-1.43669	0.000706
MAST4	1.21654	8.14e-07
MATL2963	-1.12645	0.00761
MATN3	-1.15881	0.00124
MB	-1.08059	0.0349
MBP	-1.03249	0.0122
MBTD1	-1.24028	4.2e-05
MCART6	-1.17308	0.00334
MCC	-1.25086	0.00142
MCF2L	1.00175	0.00216
MCL1	1.30898	0.000279
MCOLN1	1.69438	0.000284
MCOLN3	-1.37468	0.00361
MDGA1	-1.10072	0.00176
MDM2	1.24011	0.000439
MEAF6	-1.15643	5.11e-05
MECOM	-1.42486	0.000523
MECP2	-1.05112	0.00083
MED10	1.29453	0.00166
MED12	1.14336	0.0106
MED12L	-1.02889	0.00938
MED30	1.179	0.000218
MEGF9	1.13877	0.00444
MEIS1	-1.82909	0.000721
MEMO1	1.26275	0.000296
MERTK	-1.75126	0.00174
MEST	1.25402	0.0124
METAP2	1.43651	0.000152
METTL10	-1.07	0.000889
METTL11A	1.22729	0.000258
METTL15	-1.01287	0.00151
METTL19	-1.07791	0.00504
METTL20	-1.11221	0.000112
METTL21A	-2.03201	0.00129
METTL23	1.04388	0.00243
MFAP2	1.35137	0.00722
MFAP3	1.3314	0.000148
MFN2	-1.04518	0.000422
MFSD4	1.36058	0.00679
MGA	-1.28057	0.000254
MGAT1	1.09044	0.0142
MGAT4C	-1.01646	0.000548
MGAT5B	-1.02746	0.0291
MGC12916	-1.00696	0.0278
MGC16075	-1.14765	0.00116
MGC16121	-1.08908	0.000771
MGC16142	-1.55209	5.38e-05
MGC21881	-1.51027	0.000346
MGC24103	-1.56946	0.000914
MGC39584	-1.95051	7.54e-05
MGC4859	-1.0092	0.00287
MGEA5	-1.43418	0.00119
MGMT	1.10366	0.0012
MGST1	1.69075	4.01e-05
MIA3	-1.17906	1.9e-05
MICAL3	-1.11618	0.00637
MID1	1.291	0.000157
MIF4GD	1.37523	0.00407
MIR4500HG	-1.22666	0.0121
MIRLET7BHG	-1.85196	0.000208
MLF1IP	1.30951	0.00021
MLL2	-1.07035	0.000588
MLL5	-1.16853	0.00121
MLLT4	-1.64927	8.49e-05
MLLT6	-1.42367	0.000176
MLPH	1.31882	1.51e-05
MLST8	1.20963	0.00296
MME	-1.07142	0.000286
MMP26	-1.47738	0.000652
MOAP1	1.72665	0.00208
MOB4	1.21081	0.000416
MON2	-1.08531	0.00316
MORC2	1.01709	0.00159
MPDU1	1.12335	0.00776
MPG	1.00413	0.00215
MPHOSPH6	1.34692	5.28e-05
MPND	1.4746	0.000631
MPPE1	1.55924	0.0076
MPPED2	-1.00351	0.0376
MRC1	2.24426	0.000308
MRE11A	-1.07471	8.89e-05
MRFAP1	1.60805	0.000827
MRGPRE	-1.45914	0.00357
MRPL23-AS1	-1.0794	0.00216
MRPL36	1.10166	0.000287
MRPL37	1.01354	0.00116
MRPL40	1.51218	3.29e-05
MRPL43	1.17643	0.00171
MRPS17	-1.36333	0.00392
MRPS18C	-1.27689	0.000148
MRPS7	1.59859	4.59e-05
MS4A10	-1.78769	1.36e-05
MS4A15	-1.34599	0.00182
MSL1	-1.42321	0.00031
MSMB	3.74978	0.0301
MSMO1	1.94658	0.000127
MST152	-1.83787	0.000814
MTAP	-1.33146	0.000357
MTCH1	1.05752	0.00426
MTFP1	1.08	0.000141
MTHFD1L	1.34111	5.06e-05
MTHFD2	1.41008	0.000449
MTR	-2.06526	2.98e-06
MTUS1	-1.15869	0.00686
MTUS2	-1.48561	0.0189
MTX2	1.26961	3.05e-05
MUC4	1.46587	0.0306
MUM1L1	1.02804	0.0451
MVD	1.44449	0.000119
MXRA7	1.04033	0.0118
MYB	-1.5478	0.00756
MYC	1.4336	0.00839
MYCNOS	-1.12933	0.00933
MYD88	1.12139	0.000688
MYH14	-1.13045	0.0341
MYH2	-1.5499	0.0291
MYO3B	-1.53886	0.00696
MYOCD	-1.06488	0.0269
MYOF	1.04236	3.41e-06
MYOZ3	-1.52846	1.61e-05
MYZAP	-1.28978	0.000501
MZB1	1.11579	0.0319
N6AMT1	-1.06011	0.0014
NAA20	1.08545	0.000107
NAALADL2	-1.10894	0.000662
NADK	-1.0945	0.000441
NADKD1	-1.26222	0.000479
NAPRT1	1.06552	0.0288
NAPSA	2.25061	3.46e-05
NAT1	1.01048	0.00143
NAT2	1.22569	0.0119
NAV2-AS4	-1.28049	0.00719
NBEAL1	-1.04532	0.00239
NBEAL2	-1.05903	0.00445
NBLA00301	-1.48331	0.0077
NBN	1.38685	0.00167
NBPF10	-1.01636	9.51e-05
NBPF15	-1.09618	0.000377
NBR2	-1.06782	0.00755
NCAN	-1.14218	0.0335
NCAPD3	1.16022	8.3e-05
NCEH1	1.2623	0.000592
NCF4	1.07159	0.00368
NCKAP5	-1.11848	4.72e-05
NCOA3	1.87146	0.00172
NCR1	-1.04618	0.0107
NCRNA00185	4.75598	0.0009
NDP	-1.40417	0.000181
NDST3	-1.28343	0.0109
NDST4	-1.14851	0.0172
NDUFA4L2	1.50738	0.0137
NDUFA9	1.29393	9.3e-05
NDUFS2	1.74174	0.00123
NDUFS7	-3.27205	1.86e-05
NDUFV2	1.03965	0.000309
NEBL	-2.08886	0.00064
NECAP1	2.014	0.000451
NEDD4L	-1.02645	0.00013
NEIL3	-1.10839	0.00307
NELF	1.68828	0.000425
NEURL1B	-1.29667	0.0119
NEUROG1	-1.33943	0.00817
NF1P2	-1.29312	0.000294
NFASC	-1.1725	0.000686
NFATC2	-1.26705	0.0188
NFKBID	1.08093	0.00582
NFYA	-1.08143	0.000313
NHEJ1	1.5423	2.54e-05
NHSL2	-1.31188	0.00356
NID2	-1.09422	0.0107
NIM1	1.36149	0.00191
NINJ2	1.30244	0.000301
NIPSNAP3B	1.06587	0.0187
NKD2	-1.41122	0.0101
NKG7	-1.15449	0.011
NKX3-1	-1.06379	0.034
NLGN4Y	1.94173	0.000361
NLRP11	-1.02667	0.0251
NMBR	-1.66761	0.000506
NME1	1.0326	8.87e-05
NMNAT3	1.2474	0.00171
NOG	-1.20096	0.000279
NOP16	1.06957	0.000523
NOS1	-1.55488	0.00636
NOTCH1	1.75035	0.00115
NOTCH2NL	-1.12704	0.000206
NOXRED1	-1.22367	0.0361
NPAT	1.00509	0.0182
NPC1	1.58142	2.56e-06
NPCDR1	-1.55295	0.00377
NPFF	-1.1052	0.00789
NPIP	-1.33629	0.000368
NPLOC4	-1.25523	0.0306
NPR1	1.01653	0.00843
NPTN	-1.1301	0.000636
NQO2	-1.07002	0.00809
NR1H2	1.44874	0.00346
NR2C2	-1.07678	0.00176
NR3C2	1.14897	0.000544
NRADDP	-1.51226	3.33e-05
NRG1	-1.20382	0.00155
NRG3	-1.2911	0.00638
NRK	-1.40231	0.00822
NRN1	-1.18584	0.000173
NRSN1	-1.22619	0.0422
NRSN2	-1.17191	0.00104
NSA2	1.03422	0.000932
NSMCE1	1.42949	0.000274
NT5C2	-1.18125	0.00268
NT5DC3	1.11541	0.00553
NT5DC4	-1.97032	0.00206
NTNG1	-2.12306	5.23e-05
NUDCD1	1.19659	0.00406
NUDT14	1.32038	0.00217
NUDT15	1.49844	0.0129
NUDT2	1.0427	0.00222
NUDT5	1.10463	2.96e-05
NUFIP1	1.15579	0.00182
NUP210	1.01866	0.00405
NUPL1	1.00981	5.67e-05
NXF3	-1.21324	0.0203
NXN	-1.37992	6.31e-05
NXNL1	-1.00966	0.0453
NXT2	1.36481	0.000215
NYNRIN	-1.3211	0.0106
OAF	1.26585	0.0021
OAS1	1.22099	0.00252
OAS2	-1.04273	0.00189
OAT	1.14005	0.000584
OBFC2B	1.54099	0.00271
OBP2B	-1.11459	0.0117
OBSL1	-1.03036	0.00115
OCLN	-1.04859	0.000354
OCR1	-1.51947	0.00502
ODC1	1.49163	3.83e-05
ODF2L	-1.52012	0.00248
ODF3	-1.28231	0.00129
OFD1	-1.43271	0.000431
OGDHL	-1.2658	0.0301
OGG1	1.01762	0.0408
OIT3	-1.74215	0.00619
OLFM1	1.12578	0.000286
OLFML2A	-1.51649	0.00214
OLFML3	1.6341	0.00706
OPCML	-1.30863	0.0126
OPHN1	-1.5836	7.58e-06
OPN5	-1.53767	0.000972
[truncated: 1,141 more rows]
