# Supplementary material for: Identification of diagnostic biomarkers and immune cell profiles associated with COPD integrated bioinformatics and machine learning
Source: J Cell Mol Med. 2024 Sep 30;28(18):e70107. doi: 10.1111/jcmm.70107 (PMC11440088; doi:10.1111/jcmm.70107)
Supplement: Supplementary file 13 — Appendix S13. [file JCMM-28-e70107-s013.xlsx]

## Sheet: Sheet1
Gene	log2FC	P-value
ABCA6	-1.04274	1.76e-14
ABCA8	-1.00552	2.08e-24
ABCA9	-1.25565	1.5e-18
ADD3	1.36548	2.58e-20
AGBL1	-1.50248	1.84e-17
AKR1C2	1.22091	6.22e-22
AOX1	1.19175	4.81e-09
APLNR	-1.57644	1.54e-19
AQP9	1.02862	1.62e-14
ASPN	-1.01748	2.08e-10
BMP1	-1.03367	1.53e-11
BMP5	-1.12908	4.84e-22
C1QTNF7	-1.09993	8.76e-38
CCL5	-1.25225	6.61e-13
CD163	2.27108	4.73e-27
CD177	1.02527	3.58e-18
CD1C	-1.07181	1.96e-20
CHIAP2	-2.38054	1.01e-21
CKAP2	-1.21935	2.12e-28
CLEC4E	1.07484	3.67e-11
COL6A6	-1.07932	1.36e-14
CORIN	-1.09282	7.19e-19
CTSE	1.20801	3.9e-20
CX3CR1	-1.3045	2.24e-11
CXCL10	-1.0724	0.000428
CXCL12	-1.10305	3.47e-20
CXCL9	-1.06979	0.000289
DDIT4	1.14235	5.63e-14
EGR1	-1.50979	7.65e-14
EGR2	-1.26075	3.17e-13
EGR3	-1.13448	1.03e-14
FKBP5	1.34448	4.48e-11
FOSB	-2.02771	5.53e-12
FPR1	1.15555	5.43e-15
FRZB	-1.28075	2.21e-24
GEM	-1.11681	1.51e-21
GLDN	1.11481	7.45e-15
GPR174	-1.18143	7.97e-13
GZMK	-1.02108	1.51e-10
HBB	-2.0148	3.13e-16
HMOX1	1.03301	1.05e-13
ICAM4	-1.09126	3.97e-11
IL1R2	2.14488	3.29e-16
IL6	-1.03183	1.08e-05
KRT7	1.03516	3.47e-25
LCN2	1.19889	3.08e-11
LINC02880	-1.16906	4.03e-13
LIPG	1.0137	1.23e-09
LRRC36	-1.3831	2.45e-26
LRRN3	-1.22644	1.32e-15
LYVE1	1.01062	8.16e-11
MIR24-2	-1.02934	5.07e-08
MMRN1	1.19259	5.13e-14
MS4A1	-1.38712	5.01e-11
MSH2	1.17063	1.77e-19
MT1M	1.0117	4.09e-05
NAIP	1.36204	7.46e-19
NME1	1.31753	3.71e-25
NQO1	1.00312	4.57e-22
NR4A3	-1.01145	9.94e-10
OGN	-1.05859	1.18e-09
ORM1	1.44034	8.86e-14
PGC	1.34296	3.2e-16
PKHD1L1	1.31204	4.59e-15
PLAAT2	1.04994	3.49e-18
PLEKHH2	-1.02177	6.5e-20
PLIN2	1.03921	1.32e-26
PRR15L	1.01714	7.84e-20
PSAT1	1.34045	2.6e-27
PTGS2	-1.55063	2.91e-14
PTX3	1.62425	5.93e-11
RGS5	-1.02426	3.57e-13
RNASE2	1.56667	3.65e-29
ROBO2	-1.16517	4.22e-27
RTKN2	-2.04461	4.95e-29
S100A12	1.33685	2.13e-09
S100A8	1.26229	4.67e-11
SAA1	1.03075	1.14e-09
SDR16C5	1.04901	1.9e-22
SEMA3D	-1.01899	1.59e-18
SERPINA3	1.47166	2.66e-17
SGIP1	-1.04408	2.28e-30
SHMT2	1.01884	5.37e-27
SIGLEC10	1.06368	1.18e-16
SLC6A4	-1.09533	2.53e-07
SLC7A11	1.13666	2.08e-12
SLCO4A1	1.8353	1.67e-19
SRPX	1.17644	1.15e-13
TIMP4	1.17216	9.46e-17
TNFSF10	-1.04279	3.83e-12
TNR	-1.32392	1.16e-14
TRAC	-1.28106	1.24e-13
TRBC2	-1.23219	1.59e-13
TRGV3	-1.22339	5.56e-08
TRPC6	-1.10768	5.18e-34
VCAM1	-1.26791	9.12e-12
VCAN	1.10795	1.44e-19
